# Supplementary material for: Target of rapamycin signaling in pea embryos is dependent on glutamine but detached from seed storage protein biosynthesis
Source: New Phytol. 2025 Oct 15;248(6):2833–49. doi: 10.1111/nph.70622 (PMC12630444; doi:10.1111/nph.70622)
Supplement: Supplementary file 2 — Table S1 Arabidopsis leaf metabolomic analysis. Table S2 Pea embryo phosphoproteomics analysis. List of all identified phosphosites. Table S3 Pea embryo phosphoproteomics analysis. List of significantly different phosphosites between Gln and either AZD or Gln + AZD treatments. Table S4 Pea embryo phosphoproteomics analysis. Gene ontology analysis of significantly different TOR‐dependent phosphosites. Table S5 List of significantly different transcript abundancies identified from RNA sequencing analysis of pea embryos incubated in the presence and absence of AZD. Table S6 List of seed storage protein transcript levels quantified by RNA sequencing following pea embryo treatment in the presence and absence of AZD for 4 h. Please note: Wiley is not responsible for the content or functionality of any Supporting Information supplied by the authors. Any queries (other than missing material) should be directed to the New Phytologist Central Office. [file NPH-248-2833-s002.xlsx]

## Sheet: Supplemental Table List
New Phytologist Supporting Information
Article title: Target of Rapamycin (TOR) Signalling in Pea Embryos Is Dependent on Glutamine but Detached from Seed Storage Protein Biosynthesis
Authors: Brendan M. O’Leary✝, Suvi Honkanen, Vinti Kumari, Christoph Rampitsch, Eiji Nambara, A. Harvey Millar
Article acceptance date: 15 September 2025
Table S1	Leaf metabolomic analysis. Metabolite ion intensities for the m, m+1 and m+2 (where necessary) ion series were calculated using Isocor. Relative intensities are presented before and after normalization to control treatments.
Table S2	Pea embryo phosphoproteomics analysis. Quantification of all identified phosphorylation sites
Table S3	Pea embryo phosphoproteomics analysis. List of all identified phosphorylation sites that were significantly different between Gln and either AZD or Gln+AZD treatments.
Table S4	Pea embryo phosphoproteomics analysis. Gene ontology analysis of significantly different TOR dependent phosphosites from pea embryos. Nearest Arabidopsis homologues were used to search biological processes (BP) categories. A category size cutoff of 1000 terms was used to exclude general, non-informative categories.
Table S5	List of significantly different transcript abundancies identified from RNA sequencing analysis of pea embryos incubated in the presence and absence of AZD for four hours. A cutoff of log2 fold-change > 0.4 and adjusted p value < 0.05 was applied (n=3).
Table S6	List of seed storage protein transcript levels quantified by RNA sequencing following pea embryos treatment in the presence and absence of AZD for four hours.

## Sheet: Table S1 Leaf Metabolomics Data
	Dark														Light
Compound		control			AZD			Gln			Gln+AZD				control			AZD			Gln			Gln+AZD
	Replicate	M	M+1	M+2	M	M+1	M+2	M	M+1	M+2	M	M+1	M+2		M	M+1	M+2	M	M+1	M+2	M	M+1	M+2	M	M+1	M+2
Succinate	1	6.5187			5.64415			6.6295			8.9963				5.7023			3.5396			6.5187			5.64415
	2	6.52715			5.6105			7.00845			6.7782				6.3503			4.0002			6.52715			5.6105
	3	6.1965			5.01885			6.87745			10.1375				6.8481			4.0652			6.1965			5.01885
	4	5.48375			5.88525			9.98965			10.8841				3.9725			4.2444			5.48375			5.88525
	5	6.7688			8.89645			7.4421			12.1544				5.0089			4.1007			6.7688			8.89645
	6	7.94355			8.14935			9.92615			8.4105				4.1412			5.4712			7.94355			8.14935
	average	6.57308			6.53409			7.97888			9.56017				5.33722			4.23688			6.57308			6.53409
Succinate	1	0.991728			0.858677			1.00858			1.36866				1.0684			0.663192			0.991728			0.858677
(normalized)	2	0.993013			0.853558			1.06624			1.03121				1.18981			0.749492			0.993013			0.853558
	3	0.942709			0.763547			1.04631			1.54227				1.28308			0.76167			0.942709			0.763547
	4	0.834275			0.895357			1.51978			1.65587				0.744302			0.795246			0.834275			0.895357
	5	1.02978			1.35347			1.13221			1.84912				0.938485			0.768322			1.02978			1.35347
	6	1.2085			1.23981			1.51012			1.27954				0.77591			1.0251			1.2085			1.23981
	average	1			0.994069			1.21387			1.45444				1			0.793838			1			0.994069
		control			AZD			Gln			Gln+AZD				control			AZD			control			AZD
Fumarate	1	377.553			381.172			394.474			532.485				858.403			1023.19			377.553			381.172
	2	349.166			388.213			423.568			441.378				995.67			870.827			349.166			388.213
	3	430.597			426.068			409.662			668.389				1115.62			919.45			430.597			426.068
	4	318.118			438.812			445.32			632.19				855.082			1161.35			318.118			438.812
	5	411.157			615.595			492.898			619.213				956.261			1082.9			411.157			615.595
	6	361.956			416.36			632.508			447.429				782.745			1102.08			361.956			416.36
	average	374.758			444.37			466.405			556.847				927.297			1026.63			374.758			444.37
Fumarate	1	1.00746			1.01711			1.05261			1.42088				0.925705			1.10341			1.00746			1.01711
(normalized)	2	0.93171			1.0359			1.13024			1.17777				1.07373			0.939103			0.93171			1.0359
	3	1.149			1.13692			1.09314			1.78352				1.20309			0.991538			1.149			1.13692
	4	0.848862			1.17092			1.18829			1.68693				0.922124			1.2524			0.848862			1.17092
	5	1.09713			1.64265			1.31524			1.6523				1.03123			1.16781			1.09713			1.64265
	6	0.96584			1.11101			1.68778			1.19392				0.844114			1.18849			0.96584			1.11101
	average	1			1.18575			1.24455			1.48589				1			1.10712			1			1.18575
		control			AZD			Gln			Gln+AZD				control			AZD			control			AZD
Malate	1	3.9445			4.93215			4.1492			6.3235				16.4369			15.5999			3.9445			4.93215
	2	6.5742			5.326			5.1067			4.41615				15.0822			13.3047			6.5742			5.326
	3	5.29375			5.5242			5.46875			8.32915				20.9216			15.2889			5.29375			5.5242
	4	3.994			7.01935			6.40325			8.87455				10.8928			15.9408			3.994			7.01935
	5	6.56405			7.60675			6.8063			11.1203				12.8088			12.224			6.56405			7.60675
	6	8.1652			10.2086			11.8935			8.2134				8.4238			14.7861			8.1652			10.2086
	average	5.75595			6.76952			6.63795			7.87951				14.0944			14.5241			5.75595			6.76952
Malate	1	0.685291			0.856879			0.720854			1.0986				1.1662			1.10682			0.685291			0.856879
(normalized)	2	1.14216			0.925303			0.887204			0.767232				1.07009			0.943974			1.14216			0.925303
	3	0.9197			0.959737			0.950104			1.44705				1.4844			1.08475			0.9197			0.959737
	4	0.693891			1.21949			1.11246			1.5418				0.772849			1.13101			0.693891			1.21949
	5	1.14039			1.32155			1.18248			1.93197				0.90879			0.867298			1.14039			1.32155
	6	1.41857			1.77358			2.0663			1.42694				0.597672			1.04908			1.41857			1.77358
	average	1			1.17609			1.15323			1.36893				1			1.03049			1			1.17609
		control			AZD			Gln			Gln+AZD				control			AZD			control			AZD
Shikimate	1	0.4115			0.2673			0.3801			0.30785				0.5329			0.40635			0.4115			0.2673
	2	0.3957			0.3514			0.3745			0.32425				0.6992			0.3528			0.3957			0.3514
	3	0.5355			0.27925			0.35415			0.25025				0.5967			0.3535			0.5355			0.27925
	4	0.3829			0.36725			0.3777			0.2869				0.5133			0.3775			0.3829			0.36725
	5	0.47485			0.4113			0.3223			0.3167				0.5936			0.3759			0.47485			0.4113
	6	0.49045			0.25935			0.417			0.31245				0.5494			0.4099			0.49045			0.25935
	average	0.448483			0.322642			0.370958			0.299733				0.58085			0.379325			0.448483			0.322642
Shikimate	1	0.917537			0.596009			0.847523			0.686425				0.917449			0.699578			0.917537			0.596009
(normalized)	2	0.882307			0.78353			0.835037			0.722992				1.20375			0.607386			0.882307			0.78353
	3	1.19402			0.622654			0.789661			0.557992				1.02729			0.608591			1.19402			0.622654
	4	0.853766			0.818871			0.842172			0.639712				0.883705			0.64991			0.853766			0.818871
	5	1.05879			0.917091			0.718644			0.706158				1.02195			0.647155			1.05879			0.917091
	6	1.09357			0.578282			0.9298			0.696681				0.945855			0.70569			1.09357			0.578282
	average	1			0.719406			0.82714			0.668327				1			0.653052			1			0.719406
		control			AZD			Gln			Gln+AZD				control			AZD			control			AZD
Citrate	1	4.6414			4.39135			5.7224			8.2769				16.9368			21.7633			4.6414			4.39135
	2	6.40485			5.8065			6.91255			3.8619				14.4742			10.7372			6.40485			5.8065
	3	5.12175			11.6361			7.83735			13.6275				18.7547			11.7987			5.12175			11.6361
	4	4.74445			18.2538			14.2121			13.6725				11.9844			22.1899			4.74445			18.2538
	5	8.83405			16.8596			13.217			20.9596				10.0107			13.143			8.83405			16.8596
	6	25.2542			22.2846			26.5567			22.656				9.5485			18.0938			25.2542			22.2846
	average	9.16678			13.2053			12.4097			13.8424				13.6182			16.2877			9.16678			13.2053
Citrate	1	0.506328			0.47905			0.624254			0.902923				1.24369			1.59811			0.506328			0.47905
(normalized)	2	0.698702			0.633428			0.754087			0.421293				1.06286			0.788444			0.698702			0.633428
	3	0.558729			1.26938			0.854973			1.48662				1.37718			0.866391			0.558729			1.26938
	4	0.51757			1.99129			1.55039			1.49152				0.880027			1.62943			0.51757			1.99129
	5	0.963702			1.83921			1.44184			2.28648				0.735096			0.965104			0.963702			1.83921
	6	2.75497			2.43102			2.89706			2.47153				0.701156			1.32865			2.75497			2.43102
	average	1			1.44056			1.35377			1.51006				1			1.19602			1			1.44056
		control			AZD			Gln			Gln+AZD				control			AZD			control			AZD
Fructose	1	3.0909			14.9873			6.91165			22.4235				131.772			200.411			3.0909			14.9873
	2	4.58005			19.2773			7.19205			17.0912				131.555			170.62			4.58005			19.2773
	3	3.7728			19.3457			6.69565			35.5575				127.412			195.617			3.7728			19.3457
	4	4.00605			29.6219			4.6571			22.4891				115.083			171.044			4.00605			29.6219
	5	3.8903			25.8613			6.8917			18.8808				119.663			178.316			3.8903			25.8613
	6	3.9812			13.6951			8.81015			10.5987				137.509			156.79			3.9812			13.6951
	average	3.88688			20.4648			6.85972			21.1735				127.166			178.8			3.88688			20.4648
Fructose	1	0.795213			3.85588			1.7782			5.76903				1.03622			1.57599			0.795213			3.85588
(normalized)	2	1.17833			4.95959			1.85034			4.39715				1.03452			1.34171			1.17833			4.95959
	3	0.970649			4.97718			1.72263			9.14807				1.00194			1.53829			0.970649			4.97718
	4	1.03066			7.62099			1.19816			5.7859				0.904984			1.34505			1.03066			7.62099
	5	1.00088			6.65348			1.77307			4.85758				0.941001			1.40223			1.00088			6.65348
	6	1.02427			3.5234			2.26664			2.72679				1.08134			1.23296			1.02427			3.5234
	average	1			5.26509			1.76484			5.44742				1			1.40604			1			5.26509
		control			AZD			Gln			Gln+AZD				control			AZD			control			AZD
Glucose	1	5.5567			34.8121			11.536			50.3843				163.38			252.197			5.5567			34.8121
	2	26.3492			43.1998			15.9124			41.9596				168.157			232.891			26.3492			43.1998
	3	6.30555			31.138			18.9184			62.7469				155.149			260.542			6.30555			31.138
	4	19.7362			46.1448			9.79005			46.8246				115.289			239.287			19.7362			46.1448
	5	18.709			46.7096			20.9919			50.1339				153.446			230.417			18.709			46.7096
	6	15.7548			37.031			29.3274			29.2326				169.396			239.719			15.7548			37.031
	average	15.4019			39.8392			17.746			46.8803				154.136			242.509			15.4019			39.8392
Glucose	1	0.36078			2.26025			0.749001			3.27131				1.05997			1.6362			0.36078			2.26025
(normalized)	2	1.71077			2.80483			1.03314			2.72431				1.09096			1.51094			1.71077			2.80483
	3	0.409401			2.0217			1.22831			4.07397				1.00657			1.69034			0.409401			2.0217
	4	1.28141			2.99605			0.635639			3.04018				0.747968			1.55244			1.28141			2.99605
	5	1.21472			3.03271			1.36294			3.25504				0.995521			1.49489			1.21472			3.03271
	6	1.02292			2.40431			1.90414			1.89799				1.099			1.55524			1.02292			2.40431
	average	1			2.58664			1.1522			3.0438				1			1.57334			1			2.58664
		control			AZD			Gln			Gln+AZD				control			AZD			control			AZD
Sucrose	1	10.2235			4.6317			11.1198			6.1494				106.577			49.696			10.2235			4.6317
	2	17.7322			8.1876			14.4232			6.3774				105.284			36.7113			17.7322			8.1876
	3	13.4187			7.38615			11.6478			4.54575				95.9306			35.1513			13.4187			7.38615
	4	14.105			8.16795			6.18605			6.06805				93.7265			37.3278			14.105			8.16795
	5	16.2967			12.3544			12.6329			8.0492				101.245			36.8745			16.2967			12.3544
	6	14.9846			6.3844			14.8134			5.72555				105.656			34.825			14.9846			6.3844
	average	14.4601			7.85204			11.8039			6.15256				101.403			38.431			14.4601			7.85204
Sucrose	1	0.707013			0.320308			0.768997			0.425266				1.05102			0.490083			0.707013			0.320308
(normalized)	2	1.22628			0.566219			0.997446			0.441033				1.03827			0.362033			1.22628			0.566219
	3	0.927979			0.510794			0.805511			0.314364				0.946031			0.346649			0.927979			0.510794
	4	0.975441			0.56486			0.4278			0.41964				0.924295			0.368113			0.975441			0.56486
	5	1.12701			0.85438			0.873636			0.556648				0.99844			0.363642			1.12701			0.85438
	6	1.03627			0.441517			1.02443			0.395954				1.04194			0.343431			1.03627			0.441517
	average	1			0.543013			0.816304			0.425484				1			0.378992			1			0.543013
		control			AZD			Gln			Gln+AZD				control			AZD			control			AZD
Glycerate	1	0.3566			0.3893			0.3698			0.48835				2.61945			1.7484			0.3566			0.3893
	2	0.41105			0.4068			0.37715			0.4741				2.8531			1.5768			0.41105			0.4068
	3	0.3862			0.26035			0.39075			0.52965				2.6202			1.7895			0.3862			0.26035
	4	0.5183			0.5309			0.49565			0.5585				2.3883			1.8569			0.5183			0.5309
	5	0.47125			0.55565			0.40725			0.5836				2.514			2.0046			0.47125			0.55565
	6	0.40155			0.4321			0.51215			0.406				1.5965			1.831			0.40155			0.4321
	average	0.424158			0.429183			0.425458			0.5067				2.43193			1.8012			0.424158			0.429183
Glycerate	1	0.840724			0.917818			0.871844			1.15134				1.07711			0.718937			0.840724			0.917818
(normalized)	2	0.969096			0.959076			0.889173			1.11774				1.17319			0.648375			0.969096			0.959076
	3	0.910509			0.613804			0.921236			1.24871				1.07742			0.735837			0.910509			0.613804
	4	1.22195			1.25166			1.16855			1.31673				0.982062			0.763552			1.22195			1.25166
	5	1.11102			1.31001			0.960137			1.3759				1.03375			0.824285			1.11102			1.31001
	6	0.946698			1.01872			1.20745			0.95719				0.656476			0.752902			0.946698			1.01872
	average	1			1.01185			1.00306			1.1946				1			0.740648			1			1.01185
		control			AZD			Gln			Gln+AZD				control			AZD			Gln			Gln+AZD
Alanine	1	6.15595	9.5472		6.45132	8.34503		11.06	6.5019		16.044	7.78264			58.113	0.531545		47.3085	0.700246		85.2095	0.736259		54.2346	0.626493
	2	5.05529	8.69987		10.7578	9.96731		10.683	6.92048		14.0923	5.855			73.3545	1.09236		43.1988	0.856045		66.2784	0.718095		51.3541	1.43847
	3	4.87025	8.82376		5.54471	5.8413		10.4509	7.24691		14.1202	5.82371			77.5956	0.688477		40.4983	0.726031		67.0959	1.09246		45.3592	0.964735
	4	7.20308	11.4109		8.72036	8.81488		16.5128	6.98878		19.881	7.73368			72.8077	0.826714		44.2388	0.62315		74.1251	0.0858872		51.3776	0.840705
	5	5.21408	8.43928		14.9236	11.9389		9.01686	5.60246		19.584	7.29			73.1439	0.695791		46.6429	0.622918		68.2999	0.456446		29.5138	0.693124
	6	8.11504	11.4815		10.9997	10.6847		14.919	9.54312		17.9124	7.7009			45.2121	0.841133		59.4904	1.25285		109.536	1.74873		66.345	1.00955
	average	6.10228	9.73375		9.56624	9.26536		12.1071	7.13394		16.939	7.03099			66.7044	0.779337		46.8963	0.796873		54.2346	0.626493		49.6974	0.928847
Alanine	1	1.00879	0.980834		1.0572	0.857329		1.81243	0.667975		2.62919	0.799552			0.871201	0.682048		0.709225	0.898516		1.27742	0.944725		0.813059	0.80388
(normalized)	2	0.828426	0.893784		1.76291	1.02399		1.75066	0.710978		2.30935	0.601516			1.09969	1.40165		0.647616	1.09843		0.993613	0.921418		0.769876	1.84577
	3	0.798103	0.906512		0.908629	0.600108		1.71261	0.744514		2.31392	0.5983			1.16327	0.883414		0.60713	0.931601		1.00587	1.40178		0.680003	1.23789
	4	1.18039	1.1723		1.42903	0.9056		2.70601	0.717994		3.25797	0.794522			1.0915	1.06079		0.663206	0.79959		1.11125	0.110206		0.770228	1.07874
	5	0.854448	0.867013		2.44557	1.22655		1.47762	0.575571		3.20929	0.74894			1.09654	0.892799		0.699247	0.799292		1.02392	0.585685		0.442456	0.889377
	6	1.32984	1.17955		1.80255	1.09769		2.44483	0.980416		2.93535	0.791154			0.677798	1.07929		0.89185	1.60759		1.64211	2.24387		0.994611	1.2954
	average	1	1		1.56765	0.951879		1.98403	0.732908		2.77584	0.722331			1	1		0.703046	1.0225		1.1757	1.03461		0.745039	1.19184
		control			AZD			Gln			Gln+AZD				control			AZD			Gln			Gln+AZD
Arg	1	0.0864248	0.174972		0.0619881	0.172615		0.085888	0.205364		0.119303	0.164911			0.25246	0.0854974		0.281003	0.122246		0.669853	0.149454		0.522379	0.118467
	2	0.0457942	0.092694		0.0984515	0.155606		0.0869525	0.155838		0.0642669	0.110862			0.562275	0.149485		0.288694	0.130632		0.733843	0.173793		0.641053	0.137392
	3	0.0614989	0.183592		0.134284	0.155018		0.0948528	0.133002		0.101773	0.148456			0.616494	0.10539		0.333965	0.170346		0.435021	0.128322		0.441483	0.181249
	4	0.142245	0.0870925		0.143506	0.195447		0.085523	0.144966		0.126251	0.163309			0.227329	0.142405		0.360081	0.128655		0.730717	0.123389		0.679908	0.173772
	5	0.0722972	0.134495		0.151545	0.170788		0.109095	0.118121		0.125751	0.221542			0.469261	0.164707		0.60329	0.158925		0.633881	0.159572		0.495944	0.0722807
	6	0.136068	0.121175		0.113456	0.13189		0.108779	0.156859		0.119515	0.0810526			0.509444	0.161637		0.630022	0.155854		0.678442	0.178675		0.814307	0.149621
	average	0.0907213	0.132337		0.117205	0.163561		0.0951818	0.152358		0.109477	0.148355			0.439544	0.134854		0.416176	0.144443		0.64696	0.152201		0.599179	0.138797
Arg	1	0.95264	1.32217		0.68328	1.30436		0.946724	1.55183		1.31505	1.24614			0.574368	0.634002		0.639305	0.906509		1.52397	1.10827		1.18846	0.878489
(normalized)	2	0.504779	0.70044		1.08521	1.17584		0.958457	1.17759		0.708399	0.837723			1.27922	1.1085		0.656804	0.968696		1.66956	1.28875		1.45845	1.01882
	3	0.677888	1.38731		1.48018	1.17139		1.04554	1.00503		1.12182	1.12181			1.40258	0.781518		0.759798	1.26319		0.989709	0.951564		1.00441	1.34404
	4	1.56793	0.658112		1.58183	1.47689		0.9427	1.09543		1.39163	1.23404			0.517193	1.056		0.819215	0.954032		1.66244	0.914987		1.54685	1.2886
	5	0.796915	1.01631		1.67044	1.29056		1.20253	0.892578		1.38613	1.67408			1.06761	1.22138		1.37254	1.1785		1.44213	1.1833		1.12831	0.535994
	6	1.49985	0.915656		1.25059	0.996625		1.19905	1.1853		1.31738	0.612472			1.15903	1.19861		1.43335	1.15573		1.54351	1.32495		1.85262	1.10951
	average	1	1		1.29192	1.23594		1.04917	1.15129		1.20674	1.12104			1	1		0.946836	1.07111		1.47189	1.12864		1.36318	1.02924
		control			AZD			Gln			Gln+AZD				control			AZD			Gln			Gln+AZD
Asp	1	1.75611	1.2549		1.54548	1.29225		1.89163	1.1388		2.48842	1.31633			7.71195	0.102958		5.44684	0.0712477		14.0652	0.0382941		8.17093	0.0735805
	2	2.06103	1.82109		1.94796	1.29494		2.45609	1.45601		1.66892	0.890704			9.01889	0		5.21091	0.0806491		10.824	0.0770457		10.8309	0.00972327
	3	1.41023	1.14679		2.32623	1.49548		2.47821	1.29015		2.10794	1.06619			12.9379	0.0876503		6.48102	0.0943492		5.88729	0.0313585		5.7072	0.149578
	4	1.76071	1.32548		2.6591	1.82398		3.54198	1.93054		3.74853	2.03726			6.5347	0.0301166		7.12465	0		8.97789	0.109446		11.3022	0.0175535
	5	2.44176	2.00342		3.44249	2.5124		3.04266	1.85574		5.07589	2.66055			6.95395	0.0222808		5.56484	0		9.38234	0.00984993		5.35585	0.0371739
	6	4.86748	3.9511		4.35824	2.92195		6.23382	3.15772		5.87606	2.15381			4.93445	0.151541		8.69486	0.070444		10.7658	0.102167		15.0236	0
	average	2.38289	1.91713		2.71325	1.89017		3.27406	1.80483		3.4943	1.68747			8.0153	0.0657578		6.42052	0.0527817		9.98375	0.0613602		9.39843	0.0479349
Asp	1	0.736966	0.654573		0.648575	0.674052		0.79384	0.594011		1.04429	0.686616			0.962153	1.56571		0.679555	1.08349		1.75479	0.58235		1.01942	1.11896
(normalized)	2	0.864929	0.949902		0.817478	0.675455		1.03072	0.759475		0.700379	0.464603			1.12521	0		0.65012	1.22646		1.35042	1.17166		1.35127	0.147865
	3	0.591815	0.598182		0.976222	0.780063		1.04	0.672959		0.884617	0.556137			1.61415	1.33293		0.808581	1.4348		0.734507	0.476879		0.712038	2.27468
	4	0.7389	0.691389		1.11592	0.95141		1.48642	1.00699		1.57311	1.06266			0.815278	0.457993		0.888881	0		1.12009	1.66439		1.41008	0.266942
	5	1.02471	1.04501		1.44467	1.3105		1.27688	0.967978		2.13014	1.38778			0.867585	0.338831		0.694277	0		1.17055	0.149791		0.668202	0.565316
	6	2.04268	2.06095		1.82898	1.52412		2.61608	1.64711		2.46594	1.12345			0.615629	2.30454		1.08478	1.07126		1.34315	1.55368		1.87436	0
	average	1	1		1.13864	0.985935		1.37399	0.941421		1.46641	0.880208			1	1		0.801033	0.802668		1.24559	0.933125		1.17256	0.728961
		control			AZD			Gln			Gln+AZD				control			AZD			Gln			Gln+AZD
B-Ala	1	16.0612	0.123927		18.3795	0.0815523		13.0651	0		19.8348	0.133823			18.5802	0.0386744		20.6084	0.0109363		18.7711	0.0548961		20.0598	0.0223523
	2	15.9381	0.109757		16.9133	0.112489		13.4783	0.103663		15.6561	0.0467425			17.6765	0		19.7792	0		18.7987	0.0810244		21.8444	0.0656984
	3	15.6079	0.0425876		16.475	0.0895938		13.8452	0.0263208		18.1165	0.141284			18.3127	0		19.8555	0.0344405		19.4057	0		22.4303	0
	4	20.7202	0.133575		18.4439	0.206017		17.7472	0.0923606		20.9962	0.106116			17.4959	0		20.6227	0		18.3228	0		20.3509	0.136264
	5	18.9821	0.163385		21.0416	0.287968		17.1576	0.0177934		18.2226	0.153829			16.961	0.0163026		22.2514	0.119323		16.3965	0.134629		14.8034	0.132638
	6	18.512	0.0685029		17.0144	0.169869		18.3481	0.179742		18.2013	0.171589			13.1735	0.0089086		22.1482	0.177234		27.7845	0.0610755		29.3043	0.0821205
	average	17.6369	0.106956		18.0446	0.157915		15.6069	0.0699799		18.5046	0.125564			17.0333	0.0106476		20.8776	0.0569888		19.9132	0.0552709		21.4655	0.0731788
B-Ala	1	0.910655	1.15868		1.0421	0.762487		0.74078	0		1.12462	1.2512			1.09081	3.63221		1.20989	1.02712		1.10202	5.15572		1.17768	2.09928
(normalized)	2	0.903679	1.02619		0.95897	1.05173		0.764212	0.969211		0.887691	0.437026			1.03776	0		1.1612	0		1.10364	7.60964		1.28245	6.17026
	3	0.884956	0.39818		0.934122	0.837672		0.785012	0.246091		1.02719	1.32096			1.07511	0		1.16569	3.23457		1.13928	0		1.31685	0
	4	1.17482	1.24888		1.04575	1.92619		1.00625	0.863541		1.19047	0.992153			1.02716	0		1.21073	0		1.0757	0		1.19477	12.7976
	5	1.07627	1.5276		1.19304	2.6924		0.97282	0.166362		1.0332	1.43825			0.995754	1.53111		1.30634	11.2065		0.962613	12.6441		0.869086	12.4571
	6	1.04962	0.640479		0.964704	1.58822		1.04032	1.68053		1.032	1.6043			0.773398	0.836676		1.30029	16.6454		1.63119	5.73608		1.72041	7.71258
	average	1	1		1.02312	1.47645		0.884899	0.654289		1.0492	1.17398			1	1		1.22569	5.35227		1.16908	5.19092		1.26021	6.8728
		control			AZD			Gln			Gln+AZD				control			AZD			Gln			Gln+AZD
GABA	1	1.76282	1.34736		2.62353	1.51505		2.46904	0.917126		3.68731	1.01915			5.27966	0.00166236		4.42384	0.0701108		10.0169	0		6.88472	0.0912441
	2	1.65694	1.46642		3.1498	1.72643		2.1228	0.678724		3.25726	0.861743			8.9858	0		4.30916	0.0655645		7.05164	0.093357		7.99499	0.0530691
	3	1.81463	1.03099		2.44594	1.27376		1.93391	0.635506		4.01026	1.09975			7.85149	0		5.34158	0.0935145		8.57331	0		7.96704	0.174522
	4	1.93744	1.56162		3.06129	1.5775		2.86656	1.09743		4.4748	1.16537			5.1128	0		6.77082	0.0477976		6.93109	0.0478206		6.55347	0.0752289
	5	1.89053	1.47176		3.75731	2.14472		2.09719	0.925506		3.96437	1.11137			5.04658	0		4.81884	0.087211		8.23637	0.138182		4.99648	0.131743
	6	2.13936	2.05204		3.81274	2.42632		3.145	1.31464		4.15298	0.984378			4.23365	0.0149889		5.72455	0.0740909		6.65481	0.150629		9.46575	0.145618
	average	1.86695	1.48836		3.14177	1.7773		2.43908	0.928156		3.9245	1.04029			6.085	0.00277521		5.23146	0.0730482		7.91068	0.0716648		7.31041	0.111904
GABA	1	0.944222	0.90526		1.40524	1.01793		1.3225	0.616197		1.97504	0.684747			0.867652	0.599003		0.727008	25.2633		1.64616	0		1.13143	32.8783
(normalized)	2	0.88751	0.985256		1.68713	1.15995		1.13704	0.45602		1.74469	0.578987			1.47671	0		0.708161	23.6251		1.15886	33.6397		1.31389	19.1226
	3	0.971976	0.6927		1.31012	0.855815		1.03586	0.426983		2.14802	0.7389			1.2903	0		0.877828	33.6964		1.40893	0		1.30929	62.8863
	4	1.03776	1.04922		1.63972	1.05989		1.53542	0.737342		2.39685	0.782986			0.84023	0		1.11271	17.2231		1.13905	17.2313		1.07699	27.1075
	5	1.01263	0.988843		2.01253	1.44099		1.12332	0.621827		2.12344	0.746707			0.829348	0		0.791921	31.425		1.35355	49.7916		0.821115	47.4712
	6	1.14591	1.37872		2.04222	1.6302		1.68456	0.883279		2.22447	0.661382			0.695753	5.401		0.940765	26.6974		1.09364	54.2767		1.55559	52.4711
	average	1	1		1.68283	1.19413		1.30645	0.623608		2.10208	0.698952			1	1		0.859732	26.3217		1.30003	25.8232		1.20138	40.3228
		control			AZD			Gln			Gln+AZD				control			AZD			Gln			Gln+AZD
Glutamate	1	4.75319	4.7948		4.36606	3.95747		5.00432	3.3926		7.39058	4.81058			30.9581	0		24.0429	0		67.0798	0.080927		30.8333	0
	2	5.40684	6.42799		4.98702	4.37303		7.74604	5.66492		5.15246	2.89273			44.2493	0.188565		24.1188	0		63.8307	0.27934		47.2188	0.0190143
	3	4.25356	4.32124		8.35593	7.02126		8.02973	4.79823		7.07923	3.60213			58.1391	0		23.4904	0.00213461		35.8459	0		29.184	0.0118048
	4	4.1827	4.26267		5.11563	3.92289		7.75739	4.54565		9.91788	5.91724			32.2061	0		35.9117	0		48.6678	0.227143		47.2582	0.0371793
	5	5.66818	6.35116		8.92947	7.19021		8.03418	5.46016		13.5824	7.97243			28.9118	0		26.38	0		54.4974	0		36.7446	0.0270255
	6	10.9937	12.2183		10.7776	9.34249		19.1478	11.1736		13.8312	5.50859			23.9925	0.0527104		42.2255	0.083427		50.8838	0.0867156		56.7332	0.105249
	average	5.87637	6.39604		7.08861	5.96789		9.28657	5.83919		9.49229	5.11728			36.4095	0.0402125		29.3615	0.0142603		53.4676	0.112354		41.3287	0.0333788
Glutamate	1	0.808865	0.749653		0.742987	0.618738		0.851601	0.530422		1.25768	0.752119			0.850275	0		0.660346	0		1.84237	2.01248		0.846848	0
(normalized)	2	0.9201	1.005		0.848658	0.683709		1.31817	0.885692		0.876811	0.452269			1.21532	4.6892		0.66243	0		1.75313	6.9466		1.29688	0.472845
	3	0.723841	0.675612		1.42196	1.09775		1.36644	0.750188		1.20469	0.563182			1.59681	0		0.645172	0.0530833		0.984522	0		0.80155	0.293561
	4	0.711783	0.666456		0.870543	0.613331		1.3201	0.710698		1.68776	0.925141			0.884553	0		0.986328	0		1.33668	5.64856		1.29796	0.92457
	5	0.964573	0.992984		1.51956	1.12417		1.3672	0.853679		2.31136	1.24646			0.794073	0		0.724537	0		1.49679	0		1.0092	0.672068
	6	1.87084	1.9103		1.83405	1.46067		3.25844	1.74696		2.3537	0.86125			0.658964	1.3108		1.15974	2.07465		1.39754	2.15643		1.5582	2.61732
	average	1	1		1.20629	0.933061		1.58033	0.912939		1.61533	0.800071			1	1		0.806425	0.354623		1.46851	2.79401		1.13511	0.830061
		control			AZD			Gln			Gln+AZD				control			AZD			Gln			Gln+AZD
Gly	1	20.4738	0.142637		15.2346	0.0732541		15.3778	0.16016		20.316	0.0660551			321.025	1.44318		121.863	0.19084		642.087	5.46306		223.548	0.471481
	2	13.8618	0.336316		31.4978	0.0786131		24.8836	0.191509		15.0531	0			490.747	3.0064		93.9109	0		874.606	9.76382		239.693	0.52317
	3	21.3614	0.280024		20.7185	0		15.7506	0.0767444		24.9125	0.129376			495.731	3.11459		99.6497	0.0643879		797.777	8.56007		300.602	1.04887
	4	15.9845	0.294659		21.6328	0.153609		68.3295	0.383097		22.8861	0.00213947			430.434	3.20948		89.9679	0.182363		719.18	6.11613		211.607	0.685902
	5	13.4292	0.234872		26.4125	0		15.2548	0.164007		25.1898	0.0784874			522.663	3.23056		104.456	0.115075		820.73	6.96638		165.869	0.379528
	6	19.3083	0.107934		19.2955	0.071747		19.0417	0.157044		17.2423	0.107803			444.373	2.58545		78.8528	0		1002.33	7.9365		259.886	0.302179
	average	17.4032	0.23274		22.4653	0.0628706		26.4397	0.18876		20.9333	0.0639767			450.829	2.76494		98.1167	0.0921109		809.452	7.46766		233.534	0.568521
Gly	1	1.17644	0.612858		0.875395	0.314746		0.883623	0.688147		1.16738	0.283814			0.712077	0.521955		0.270308	0.0690212		1.42424	1.97583		0.495861	0.170521
(normalized)	2	0.796511	1.44503		1.80989	0.337772		1.42983	0.822845		0.864962	0			1.08854	1.08733		0.208307	0		1.94	3.53129		0.531671	0.189215
	3	1.22744	1.20316		1.1905	0		0.905044	0.329743		1.43149	0.55588			1.0996	1.12646		0.221037	0.0232873		1.76958	3.09593		0.666777	0.379345
	4	0.918484	1.26604		1.24304	0.660003		3.92627	1.64603		1.31505	0.00919254			0.954762	1.16078		0.199561	0.0659555		1.59524	2.21203		0.469374	0.248071
	5	0.771651	1.00916		1.51768	0		0.876555	0.704676		1.44742	0.337232			1.15934	1.1684		0.231699	0.0416194		1.82049	2.51954		0.36792	0.137264
	6	1.10947	0.463752		1.10874	0.308271		1.09415	0.674762		0.990755	0.463188			0.98568	0.935081		0.174906	0		2.22331	2.8704		0.576463	0.109289
	average	1	1		1.29087	0.270132		1.51925	0.811034		1.20284	0.274884			1	1		0.217636	0.0333139		1.79548	2.70084		0.518011	0.205618
		control			AZD			Gln			Gln+AZD				control			AZD			Gln			Gln+AZD
Homoserine	1	0.0703103	0.0648752		0.100824	0.0518367		0.0756328	0.0601277		0.118917	0.00334515			0.940045	0.0423446		0.429207	0		2.21995	0.0800496		0.365039	0.0430416
	2	0.0739183	0.0706732		0.14783	0.0245131		0.0998386	0.0651413		0.10016	0.0296139			1.55335	0.0865951		0.208632	0.022697		3.63204	0.146717		0.470289	0.00788518
	3	0.098171	0.0603284		0.0642492	0.0282955		0.112082	0.0541226		0.0995745	0.0131963			1.77617	0.05341		0.363941	0		2.69166	0.0950475		0.520647	0.103248
	4	0.126305	0.120295		0.0804234	0.0525802		0.124512	0.0240779		0.166673	0.0199924			1.2009	0.0673941		0.247734	0.0277832		3.29454	0.105746		0.377095	0.0934564
	5	0.16013	0.118078		0.173931	0.00670435		0.117712	0.0503698		0.141649	0.0199125			1.64521	0.0674595		0.417798	0.0188198		3.33227	0.0812137		0.404941	0.00826636
	6	0.129236	0.0686765		0.080322	0.0250796		0.202025	0.0849386		0.100382	0.00224428			1.14948	0.0251803		0.352183	0.0324881		3.52406	0.0836024		0.686693	0.151223
	average	0.109678	0.083821		0.10793	0.0315016		0.121967	0.056463		0.121226	0.0147174			1.37753	0.0570639		0.336583	0.0169647		3.11576	0.0987294		0.470784	0.0678534
Homoserine	1	0.641059	0.773972		0.919273	0.618422		0.689587	0.717335		1.08423	0.0399082			0.682415	0.742055		0.311578	0		1.61155	1.40281		0.264996	0.75427
(normalized)	2	0.673955	0.843144		1.34785	0.292446		0.910285	0.777148		0.913212	0.353299			1.12764	1.51751		0.151454	0.397748		2.63664	2.57109		0.341401	0.138181
	3	0.89508	0.719729		0.585796	0.33757		1.02192	0.645693		0.907877	0.157434			1.28939	0.935968		0.264199	0		1.95398	1.66563		0.377958	1.80933
	4	1.15159	1.43514		0.733266	0.627291		1.13525	0.287253		1.51965	0.238513			0.871781	1.18103		0.17984	0.486878		2.39163	1.85312		0.273748	1.63775
	5	1.46	1.40869		1.58583	0.0799841		1.07324	0.600921		1.2915	0.23756			1.19432	1.18217		0.303296	0.329802		2.41903	1.42321		0.293963	0.144861
	6	1.17832	0.819323		0.732341	0.299204		1.84197	1.01333		0.915243	0.0267746			0.83445	0.441264		0.255664	0.569329		2.55825	1.46506		0.498497	2.65006
	average	1	1		0.984058	0.37582		1.11204	0.673614		1.10528	0.175581			1	1		0.244338	0.297293		2.26185	1.73015		0.34176	1.18908
		control			AZD			Gln			Gln+AZD				control			AZD			Gln			Gln+AZD
Isoleucine	1	3.73539	2.10411		13.8068	8.22544		4.23	1.58591		25.658	6.79628			7.43302	0.450949		25.381	0.615909		9.40472	0.538168		34.3214	0.594796
	2	2.35187	1.53324		16.8328	9.59146		5.11468	1.94926		10.7848	3.06166			8.72705	0.540186		35.1188	0.551283		10.7385	0.466094		25.856	0.643333
	3	2.43528	1.64207		11.7001	7.35887		4.68917	1.7109		23.4457	6.11084			9.34608	0.498477		39.8866	0.521603		11.7066	0.428955		42.6805	0.513495
	4	3.39416	1.96084		22.2848	13.1753		7.47824	2.46225		27.8062	7.11307			8.63263	0.505691		31.245	0.463156		10.2718	0.583169		32.186	0.374685
	5	2.58718	1.75078		19.8852	11.8368		4.6105	1.94337		23.8501	6.41868			10.4885	0.441001		40.3969	0.568007		11.535	0.491139		26.185	0.24603
	6	2.68658	1.72025		20.3463	11.7253		5.61996	2.35645		15.6901	3.9095			7.02008	0.293989		33.5747	0.486329		14.5501	0.791458		31.6021	0.474795
	average	2.86508	1.78522		17.476	10.3189		5.29043	2.00136		21.2058	5.56834			8.60789	0.455049		34.2672	0.534381		11.3678	0.54983		32.1385	0.474522
Isoleucine	1	1.30377	1.17863		4.81899	4.60753		1.4764	0.888355		8.95544	3.80698			0.863512	0.990991		2.94858	1.3535		1.09257	1.18266		3.98721	1.3071
(normalized)	2	0.820877	0.858856		5.87517	5.37271		1.78518	1.09189		3.76424	1.71501			1.01384	1.18709		4.07984	1.21148		1.24752	1.02427		3.00375	1.41377
	3	0.84999	0.919817		4.08369	4.12212		1.63667	0.958372		8.18327	3.42303			1.08576	1.09544		4.63373	1.14626		1.35998	0.942658		4.9583	1.12844
	4	1.18467	1.09838		7.77807	7.38024		2.61014	1.37925		9.70523	3.98443			1.00287	1.11129		3.62981	1.01782		1.1933	1.28155		3.73912	0.823395
	5	0.903004	0.980709		6.94056	6.63044		1.60921	1.08859		8.32441	3.59546			1.21848	0.969129		4.69301	1.24823		1.34005	1.07931		3.04197	0.540666
	6	0.937699	0.963608		7.10149	6.56802		1.96154	1.31998		5.47633	2.18993			0.81554	0.64606		3.90045	1.06874		1.69032	1.73928		3.67129	1.04339
	average	1	1		6.09966	5.78018		1.84652	1.12107		7.40149	3.11914			1	1		3.9809	1.17434		1.32062	1.20829		3.73361	1.04279
		control			AZD			Gln			Gln+AZD				control			AZD			Gln			Gln+AZD
Leucine	1	3.93571	2.65437		18.9011	10.445		5.46069	1.65325		35.2415	8.80653			3.74314	0.0830029		34.5617	0		6.4789	0.0110277		53.2792	0.203294
	2	2.01452	1.97546		22.3421	12.8977		6.86584	2.09087		14.1053	5.42593			4.87708	0.448595		54.7974	0.3805		6.62395	0		38.8332	0.28894
	3	2.48672	2.25416		19.1321	10.2987		5.90718	1.71687		30.2917	7.06721			4.81625	0.517693		61.1237	0.293167		7.96443	0.539922		66.0755	0.574231
	4	2.99896	2.37379		29.7168	16.3484		8.57436	2.62411		35.9827	7.8731			4.56333	0		45.4983	0.501922		6.58513	0		46.9803	0
	5	2.56917	2.2156		25.277	14.6033		6.25396	2.68553		27.146	6.76943			5.90806	0		59.7552	0.949936		5.83468	0		39.808	0.291974
	6	2.36345	1.82142		27.1962	14.5265		7.31011	2.60569		21.5413	3.90076			4.30037	0		48.9451	0.543609		9.86873	0.0983466		46.935	0.404611
	average	2.72809	2.2158		23.7609	13.1866		6.72869	2.22939		27.3847	6.64049			4.70137	0.174882		50.7802	0.444856		7.22597	0.108216		48.6519	0.293841
Leucine	1	1.44266	1.19793		6.92831	4.71389		2.00165	0.746118		12.918	3.97442			0.796181	0.474623		7.3514	0		1.37809	0.0630579		11.3327	1.16246
(normalized)	2	0.738438	0.891531		8.18965	5.8208		2.51672	0.943618		5.1704	2.44874			1.03737	2.56513		11.6556	2.17576		1.40894	0		8.25998	1.6522
	3	0.911524	1.01731		7.01302	4.64783		2.16532	0.77483		11.1036	3.18946			1.02444	2.96024		13.0012	1.67637		1.69406	3.08735		14.0545	3.28354
	4	1.09929	1.0713		10.8929	7.37809		3.14299	1.18427		13.1897	3.55316			0.970638	0		9.67766	2.87006		1.40068	0		9.99289	0
	5	0.941746	0.999911		9.26547	6.59053		2.29243	1.21199		9.95054	3.05507			1.25667	0		12.7102	5.43188		1.24106	0		8.46731	1.66955
	6	0.866338	0.822016		9.96896	6.55588		2.67957	1.17596		7.8961	1.76043			0.914706	0		10.4108	3.10844		2.09912	0.56236		9.98325	2.31362
	average	1	1		8.70972	5.95117		2.46645	1.00613		10.0381	2.99688			1	1		10.8011	2.54375		1.53699	0.618795		10.3484	1.68023
		control			AZD			Gln			Gln+AZD				control			AZD			Gln			Gln+AZD
Methionine	1	0.59798	0.106183		0.623674	0.111945		0.627232	0.0888492		1.29015	0.11747			0.468193	0.109185		1.24827	0		1.52046	0		1.81863	0
	2	0.62336	0.118328		0.772988	0.110498		0.67586	0.0281627		0.625371	0.190833			0.853783	0.0167525		1.69552	0		1.81169	0		2.21755	0
	3	0.520244	0.15858		1.13299	0.20142		0.85658	0.0994378		1.2796	0.0910448			0.989326	0.0476964		1.39395	0		1.16021	0.0318088		2.47226	0
	4	0.663527	0.201665		1.24154	0.198485		0.859006	0.197487		1.39873	0.0857291			0.752458	0		2.03715	0		1.30972	0		2.60751	0
	5	0.746049	0.111314		1.13581	0.17184		0.9184	0.0907175		1.12621	0.0886775			0.988224	0		1.68702	0		1.29047	0		2.86925	0
	6	0.811657	0.160539		0.924024	0.189818		0.914891	0.203854		1.0042	0.0743858			0.754724	0.018276		1.92982	0		1.52503	0		3.03432	0
	average	0.660469	0.142768		0.971838	0.164001		0.808662	0.118085		1.12071	0.108024			0.801118	0.0319851		1.66529	0		1.43626	0.00530146		2.50325	0
Methionine	1	0.905387	0.743744		0.944289	0.784105		0.949676	0.622333		1.95338	0.822806			0.584424	3.41364		1.55816	0		1.89792	0		2.27011	0
(normalized)	2	0.943814	0.82881		1.17036	0.77397		1.0233	0.197262		0.946858	1.33667			1.06574	0.523761		2.11645	0		2.26145	0		2.76807	0
	3	0.787688	1.11075		1.71543	1.41082		1.29693	0.696499		1.93741	0.637712			1.23493	1.49121		1.74001	0		1.44824	0.994489		3.08601	0
	4	1.00463	1.41254		1.87979	1.39026		1.3006	1.38327		2.11778	0.600478			0.93926	0		2.54288	0		1.63487	0		3.25483	0
	5	1.12957	0.779681		1.7197	1.20363		1.39053	0.635419		1.70517	0.62113			1.23356	0		2.10583	0		1.61083	0		3.58156	0
	6	1.22891	1.12448		1.39904	1.32956		1.38521	1.42787		1.52044	0.521025			0.942089	0.57139		2.40891	0		1.90362	0		3.78761	0
	average	1	1		1.47144	1.14872		1.22437	0.827109		1.69684	0.756636			1	1		2.07871	0		1.79282	0.165748		3.1247	0
		control			AZD			Gln			Gln+AZD				control			AZD			Gln			Gln+AZD
Phenylalanine	1	4.03617	0.341589		9.56685	0.69889		3.49549	0.363227		11.5715	0.626205			20.3865	0.143521		21.9959	0.0812379		30.1954	0.103302		32.6724	0.234974
	2	2.70758	0.462094		10.5878	0.75211		5.53146	0.532645		6.16875	0.360818			25.4929	0.155916		25.8976	0.171001		33.4769	0		27.6674	0.0677611
	3	2.28368	0.381073		11.0206	0.671915		3.7116	0.372248		10.8014	0.50289			24.8942	0.0136224		28.5016	0.0935496		30.5297	0.0297203		34.8373	0.0117148
	4	2.72721	0.691854		11.1352	0.882		4.70566	0.504181		12.1312	0.64072			21.2466	0.102523		23.9723	0.0780543		38.2246	0.146888		33.6328	0.0890828
	5	2.54338	0.413808		10.3013	0.665924		4.52474	0.515081		9.74174	0.569421			24.1572	0		29.2508	0.0722649		29.4572	0		31.2886	0.0706104
	6	2.32783	0.444112		9.49418	0.622641		4.7306	0.472385		7.90999	0.454045			15.1475	0.0179268		26.119	0		31.3003	0.27186		34.2404	0.0598042
	average	2.77097	0.455755		10.351	0.71558		4.44993	0.459961		9.72077	0.525683			21.8875	0.0722516		25.9562	0.0826847		32.1974	0.0919617		32.3898	0.0889911
Phenylalanine	1	1.45659	0.749502		3.45253	1.53348		1.26147	0.796979		4.17596	1.374			0.931425	1.98641		1.00495	1.12438		1.37957	1.42976		1.49274	3.25216
(normalized)	2	0.977121	1.01391		3.82096	1.65025		1.99622	1.16871		2.22621	0.791692			1.16472	2.15797		1.18322	2.36675		1.5295	0		1.26407	0.937849
	3	0.824142	0.836136		3.97717	1.47429		1.33946	0.816772		3.89805	1.10342			1.13737	0.188541		1.30219	1.29478		1.39485	0.411345		1.59165	0.16214
	4	0.984206	1.51804		4.0185	1.93525		1.6982	1.10625		4.37797	1.40584			0.970721	1.41897		1.09525	1.08031		1.74641	2.033		1.53662	1.23295
	5	0.917865	0.907961		3.71759	1.46115		1.63291	1.13017		3.51564	1.2494			1.1037	0		1.33642	1.00018		1.34585	0		1.42952	0.977286
	6	0.840077	0.974453		3.4263	1.36617		1.7072	1.03649		2.85459	0.996248			0.692061	0.248117		1.19333	0		1.43005	3.76268		1.56438	0.827721
	average	1	1		3.73551	1.5701		1.60591	1.00923		3.50807	1.15343			1	1		1.18589	1.1444		1.47104	1.2728		1.47983	1.23168
		control			AZD			Gln			Gln+AZD				control			AZD			Gln			Gln+AZD
Proline	1	1.00645	0.214437		0.780978	0.0766549		0.523493	0.177996		1.02083	0.0775687			1.27098	0		3.54367	0		13.0096	0		3.82772	0
	2	0.507824	0.0742378		1.02561	0.205553		0.463274	0.123831		0.271542	0.0124077			2.10289	0		1.76781	0		10.745	0		4.25523	0
	3	0.35821	0.12812		0.390074	0		0.488379	0.141093		0.433403	0			2.93674	0		1.16699	0		11.48	0		6.86518	0
	4	0.389527	0.128696		0.480781	0.121368		0.404778	0.00434806		0.5709	0			2.6771	0		2.49574	0		9.57617	0		5.15102	0
	5	0.31945	0.0444391		0.56962	0.2021		0.293217	0.0160628		0.644035	0.0936744			2.83581	0		5.74052	0		35.6627	0		4.65506	0
	6	0.521088	0		0.618079	0.0573337		0.49181	0		0.771368	0			4.96058	0.0154687		8.36877	0		45.6165	0		7.13798	0
	average	0.517091	0.0983215		0.644191	0.110502		0.444158	0.0772219		0.61868	0.0306085			2.79735	0.00257812		3.84725	0		21.015	0		5.31536	0
Proline	1	1.94636	2.18097		1.51033	0.779635		1.01238	1.81035		1.97418	0.788929			0.454351	0		1.2668	0		4.6507	0		1.36834	0
(normalized)	2	0.982079	0.755052		1.98343	2.09063		0.895923	1.25945		0.525134	0.126195			0.751744	0		0.63196	0		3.84114	0		1.52117	0
	3	0.69274	1.30307		0.754363	0		0.944473	1.43502		0.838156	0			1.04983	0		0.417176	0		4.10389	0		2.45417	0
	4	0.753304	1.30893		0.929779	1.2344		0.782798	0.0442229		1.10406	0			0.957011	0		0.892179	0		3.4233	0		1.84139	0
	5	0.617783	0.451978		1.10159	2.05551		0.56705	0.16337		1.2455	0.952736			1.01375	0		2.05213	0		12.7488	0		1.6641	0
	6	1.00773	0		1.1953	0.583125		0.951109	0		1.49174	0			1.77332	6		2.99168	0		16.3071	0		2.55169	0
	average	1	1		1.2458	1.12388		0.858956	0.785402		1.19646	0.31131			1	1		1.37532	0		7.51247	0		1.90014	0
		control			AZD			Gln			Gln+AZD				control			AZD			Gln			Gln+AZD
Putrescine	1	2.84796	0.375194		12.2625	0.211746		6.91107	0.773548		18.6022	0.746069			18.4777	0		23.1529	0		28.4036	0		37.3393	0.0570466
	2	4.51386	0.830119		18.2109	0.676278		6.63032	0.747963		11.5453	0.461101			22.8095	0		24.1412	0		27.4019	0		31.7647	0.135974
	3	3.12321	0.589181		12.8809	0.290862		7.19288	0.609745		18.9427	0.445668			19.6445	0		26.9967	0		31.6306	0.0265523		40.4389	0
	4	4.60776	0.894978		23.452	0.676777		5.35627	0.590923		15.8208	0.528454			19.7158	0.00871339		19.7925	0		34.8341	0		38.0816	0
	5	3.74278	0.743124		18.3932	0.424433		5.94968	0.59651		14.4715	0.606351			27.2759	0		30.5365	0		27.5548	0		35.5146	0
	6	2.47052	0.338429		12.8989	0.387506		8.08566	0.939233		8.95688	0.342018			27.2886	0.127235		22.6098	0		34.0278	0		34.5628	0
	average	3.55102	0.628504		16.3497	0.4446		6.68765	0.709654		14.7232	0.52161			22.5353	0.0226581		24.5383	0		30.6421	0.00442539		36.2837	0.0321701
Putrescine	1	0.802014	0.596963		3.45325	0.336905		1.94622	1.23078		5.23855	1.18705			0.819943	0		1.0274	0		1.26041	0		1.65692	2.51771
(normalized)	2	1.27115	1.32079		5.12837	1.07601		1.86716	1.19007		3.25127	0.733648			1.01216	0		1.07126	0		1.21595	0		1.40955	6.0011
	3	0.879527	0.937434		3.62738	0.462785		2.02558	0.970154		5.33445	0.709093			0.871719	0		1.19797	0		1.4036	1.17187		1.79447	0
	4	1.29759	1.42398		6.6043	1.07681		1.50838	0.940206		4.45529	0.840812			0.874883	0.384559		0.878289	0		1.54576	0		1.68986	0
	5	1.054	1.18237		5.17971	0.675307		1.67549	0.949095		4.07532	0.964753			1.21036	0		1.35505	0		1.22274	0		1.57595	0
	6	0.695721	0.538468		3.63245	0.616553		2.277	1.49439		2.52234	0.544177			1.21093	5.61544		1.0033	0		1.50998	0		1.53372	0
	average	1	1		4.60424	0.707395		1.88331	1.12912		4.1462	0.829923			1	1		1.08888	0		1.35974	0.195311		1.61008	1.4198
		control			AZD			Gln			Gln+AZD				control			AZD			Gln			Gln+AZD
Pyroglutamate	1	206.515	124.473		170.14	109.097		203.793	85.9547		313.531	115.845			126.808	0		242.699	0		368.95	0		454.538	0
	2	172.805	109.881		184.423	104.9		246.713	104.727		229.028	84.234			224.914	0		254.235	0		415.145	0		555.059	0
	3	178.084	116.901		227.886	122.528		237.804	83.4748		414.7	118.814			320.406	0		286.397	0		293.228	0		442.491	0
	4	132.478	88.6523		202.884	111.369		308.85	107.871		340.277	121.691			215.33	0		341.714	0		404.07	0		606.294	0
	5	175.809	123.701		267.03	155.583		236.249	97.835		363.428	119.889			252.07	0		278.163	0		334.379	0		535.091	0
	6	238.912	148.301		276.581	158.446		477.395	160.557		389.369	85.6546			202.165	0		363.45	0		395.247	0		752.68	0
	average	184.101	118.651		221.491	126.987		285.134	106.737		341.722	107.688			223.615	0		294.443	0		368.503	0		557.692	0
Pyroglutamate	1	1.12175	1.04906		0.924168	0.919472		1.10697	0.724431		1.70304	0.976349			0.56708			1.08534			1.64993			2.03268
(normalized)	2	0.938643	0.926083		1.00175	0.884099		1.3401	0.882645		1.24404	0.709928			1.00581			1.13693			1.85651			2.4822
	3	0.967322	0.985248		1.23783	1.03267		1.2917	0.70353		2.25258	1.00137			1.43284			1.28076			1.31131			1.97881
	4	0.719596	0.747167		1.10203	0.938624		1.67762	0.90914		1.84832	1.02562			0.962947			1.52813			1.80699			2.71132
	5	0.954963	1.04256		1.45046	1.31126		1.28326	0.824558		1.97408	1.01043			1.12725			1.24394			1.49533			2.39291
	6	1.29773	1.24988		1.50234	1.33539		2.59312	1.35318		2.11498	0.721902			0.904076			1.62534			1.76753			3.36596
	average	1	1		1.2031	1.07025		1.54879	0.899581		1.85617	0.907601			1			1.31674			1.64793			2.49398
		control			AZD			Gln			Gln+AZD				control			AZD			Gln			Gln+AZD
Serine	1	8.30488	3.29988		16.0395	3.87163		9.95905	2.00213		26.7874	4.32879			96.2485	0.26454		55.6533	0.126908		210.628	0.697918		250.151	0.811362
	2	6.53538	4.35151		20.0315	5.2047		11.3908	3.02071		13.9246	2.10386			100.049	0.261394		67.3374	0.14003		331.694	1.01292		228.012	0.69975
	3	5.02991	2.65227		21.4313	4.47035		13.8746	3.57875		23.5794	2.99647			92.0356	0.231285		60.6162	0.143182		230.927	0.509243		345.885	0.915408
	4	10.5815	5.94179		30.0162	6.97308		15.3223	3.38093		37.9774	4.81475			80.5313	0.274335		62.5527	0.258781		332.124	0.987204		184.783	0.426981
	5	8.37691	4.62458		27.8048	6.73911		10.8005	2.72018		28.2492	4.3364			74.5464	0.30249		69.7429	0		255.257	0.523641		200.589	0.478127
	6	10.4758	5.45133		35.0382	9.14245		22.1858	6.32603		30.0521	3.30004			67.5511	0		102.815	0.226383		284.69	1.25428		303.097	0.911282
	average	8.2174	4.3869		25.0603	6.06688		13.9222	3.50479		26.7617	3.64672			85.1602	0.222341		69.7863	0.149214		274.22	0.830868		252.086	0.707152
Serine	1	1.01065	0.752214		1.9519	0.882544		1.21195	0.456388		3.25984	0.986755			1.1302	1.1898		0.653513	0.570781		2.47331	3.13896		2.93741	3.64918
(normalized)	2	0.79531	0.991935		2.43769	1.18642		1.38617	0.688576		1.69452	0.479579			1.17483	1.17564		0.790714	0.629801		3.89494	4.55571		2.67745	3.1472
	3	0.612105	0.60459		2.60803	1.01902		1.68844	0.815782		2.86944	0.68305			1.08073	1.04023		0.71179	0.643974		2.71168	2.29037		4.06158	4.11714
	4	1.28769	1.35444		3.65276	1.58952		1.86462	0.770687		4.62159	1.09753			0.945644	1.23385		0.734529	1.16389		3.89999	4.44005		2.16982	1.92039
	5	1.01941	1.05418		3.38364	1.53619		1.31434	0.62007		3.43772	0.988491			0.875366	1.36048		0.818961	0		2.99737	2.35513		2.35543	2.15043
	6	1.27484	1.24264		4.26391	2.08404		2.69986	1.44203		3.65713	0.75225			0.793223	0		1.20732	1.01818		3.34299	5.64126		3.55913	4.09858
	average	1	1		3.04966	1.38296		1.69423	0.798922		3.25671	0.831276			1	1		0.81947	0.671105		3.22005	3.73691		2.96014	3.18049
		control			AZD			Gln			Gln+AZD				control			AZD			Gln			Gln+AZD
Threonine	1	22.2775	17.274		33.766	25.0722		27.5099	20.5289		51.2927	38.6189			81.5055	60.5186		71.7253	52.9763		87.7337	64.6858		68.8212	51.1731
	2	19.3727	15.3581		54.0397	40.4628		30.1416	23.2995		24.4882	18.5385			101.949	75.2207		62.9349	46.2466		106.435	78.6528		71.4274	52.8399
	3	21.4718	16.8417		40.5342	30.4902		36.5619	27.5316		43.8055	32.7452			105.764	78.5411		68.9602	51.4088		108.715	79.8891		83.485	61.5088
	4	32.128	25.4006		55.5404	41.2166		35.776	27.0397		68.9414	50.8657			87.2514	64.6275		65.6258	48.253		93.7814	69.3734		80.0128	58.7125
	5	31.1246	23.9988		58.3759	43.5757		23.8675	18.3442		47.6835	35.3726			109.255	81.069		89.4795	66.254		101.239	74.5526		59.054	43.6281
	6	25.9081	20.4004		56.7362	42.5498		35.903	27.463		50.1975	37.7002			107.506	79.6337		77.225	57.6261		148.215	109.487		110.65	81.5032
	average	25.3804	19.8789		49.8321	37.2279		31.6267	24.0345		47.7348	35.6402			98.8718	73.2685		72.6584	53.7941		107.687	79.4401		78.9085	58.2276
Threonine	1	0.877741	0.868958		1.33039	1.26125		1.0839	1.0327		2.02096	1.94271			0.824356	0.825985		0.725437	0.723044		0.887348	0.882861		0.696065	0.698433
(normalized)	2	0.763292	0.772583		2.12919	2.03546		1.18759	1.17207		0.964846	0.93257			1.03113	1.02665		0.636531	0.631194		1.07649	1.07349		0.722425	0.721182
	3	0.845998	0.847216		1.59706	1.5338		1.44056	1.38496		1.72595	1.64723			1.06971	1.07196		0.697471	0.70165		1.09956	1.09036		0.844377	0.839499
	4	1.26586	1.27777		2.18832	2.07338		1.40959	1.36022		2.71632	2.55878			0.88247	0.882065		0.663747	0.658578		0.948516	0.946838		0.809259	0.801334
	5	1.22632	1.20725		2.30004	2.19205		0.940391	0.922794		1.87875	1.7794			1.10501	1.10646		0.905005	0.904263		1.02395	1.01753		0.597279	0.595456
	6	1.02079	1.02623		2.23543	2.14045		1.4146	1.38152		1.9778	1.89649			1.08733	1.08688		0.781062	0.786506		1.49906	1.49432		1.11913	1.11239
	average	1	1		1.9634	1.87273		1.2461	1.20904		1.88077	1.79286			1	1		0.734876	0.734206		1.08915	1.08423		0.798089	0.794716
		control			AZD			Gln			Gln+AZD				control			AZD			Gln			Gln+AZD
Valine	1	7.45823	4.54537		29.152	5.98975		11.2117	2.67231		46.1991	5.55905			12.3713	0.511186		46.9753	0.557025		19.1909	0.526777		62.0492	0.574665
	2	5.47081	3.54155		34.7446	7.30055		12.9857	2.87268		24.0798	2.91156			14.2183	0.466223		59.5232	0.472211		16.3198	0.497562		56.3384	0.386556
	3	6.57788	4.61274		23.5249	4.98869		11.4721	2.62439		44.0909	4.68684			15.007	0.420079		63.7268	0.767036		18.3089	0.433613		74.5249	0.57107
	4	7.58954	4.75163		45.1312	9.255		17.362	3.73855		47.9383	5.3869			14.0419	0.466026		55.3401	0.329646		18.656	0.366661		63.6226	0.68562
	5	6.10884	4.45136		42.07	8.09898		10.2772	2.72673		35.5995	4.0627			17.0061	0.414342		68.2025	0.393436		15.2466	0.522679		44.9077	0.464648
	6	6.20253	3.78498		36.8916	7.09301		15.438	3.89114		29.736	3.44478			14.7472	0.47877		61.4864	0.495128		24.7016	0.578742		73.4405	0.234696
	average	6.56797	4.28127		35.2524	7.121		13.1244	3.08763		37.9406	4.34197			14.5653	0.459438		59.209	0.502414		18.7373	0.487672		62.4805	0.486209
Valine	1	1.13555	1.06169		4.4385	1.39906		1.70703	0.624186		7.034	1.29846			0.84937	1.11263		3.22515	1.21241		1.31757	1.14657		4.26007	1.2508
(normalized)	2	0.832953	0.827219		5.29	1.70523		1.97712	0.670988		3.66625	0.680069			0.976176	1.01477		4.08665	1.0278		1.12046	1.08298		3.86799	0.841367
	3	1.00151	1.07742		3.58175	1.16523		1.74668	0.612994		6.71302	1.09473			1.03033	0.914332		4.37525	1.66951		1.25702	0.943791		5.11661	1.24298
	4	1.15554	1.10986		6.8714	2.16174		2.64343	0.873233		7.29879	1.25825			0.964067	1.01434		3.79945	0.717499		1.28085	0.798065		4.3681	1.4923
	5	0.930096	1.03973		6.40533	1.89172		1.56475	0.636897		5.42017	0.948946			1.16757	0.901845		4.68253	0.856342		1.04678	1.13765		3.0832	1.01134
	6	0.94436	0.884078		5.6169	1.65675		2.35049	0.908875		4.52742	0.804617			1.01249	1.04208		4.22143	1.07768		1.69592	1.25967		5.04216	0.510833
	average	1	1		5.36731	1.66329		1.99825	0.721196		5.77661	1.01418			1	1		4.06508	1.09354		1.28643	1.06145		4.28969	1.05827
		control			AZD			Gln			Gln+AZD				control			AZD			Gln			Gln+AZD
Tryptophan	1	1.0181	0.0197492		1.52397	0.0782416		0.937834	0		2.25228	0.0016414			0.799734	0		1.57027	0		2.01057	0		3.29273	0
	2	0.749637	0.0392294		1.80439	0.0607075		1.18745	0		1.09051	0.0129803			1.63823	0		2.18525	0		2.66122	0		2.80695	0
	3	0.59213	0.0180176		2.07948	0.0823836		0.782061	0.0147283		2.8272	0.0383434			1.72402	0.00693111		2.37181	0.0318644		2.07816	0		3.42865	0
	4	0.48279	0.0881387		2.51375	0.0968603		0.939939	0.0724629		2.28121	0.0718051			1.22712	0		2.32993	0.0568302		2.75131	0.0221407		3.39286	0.0144258
	5	0.622002	0.0347139		2.33114	0.0719963		0.872709	0.0374817		1.9464	0.0433075			1.68655	0		2.45372	0		2.99143	0.0501402		2.23427	0.0122364
	6	0.76045	0.0571719		1.73289	0.0770719		1.04734	0.019731		1.65303	0			1.95863	0.00102973		2.48246	0.0167126		2.53995	0		4.05137	0.0158081
	average	0.704185	0.0428368		1.9976	0.0778769		0.961223	0.0240673		2.00844	0.0280129			1.50571	0.00132681		2.23224	0.0175679		2.50544	0.0120468		3.20114	0.00707839
Tryptophan	1	1.44579	0.461033		2.16416	1.82651		1.3318	0		3.19842	0.0383175			0.531133	0		1.04287	0		1.3353	0		2.18683	0
(normalized)	2	1.06455	0.915787		2.56239	1.41718		1.68628	0		1.54862	0.303018			1.08801	0		1.45131	0		1.76741	0		1.8642	0
	3	0.840873	0.42061		2.95303	1.9232		1.11059	0.343823		4.01486	0.895104			1.14499	5.2239		1.57521	24.0159		1.38019	0		2.27709	0
	4	0.685601	2.05755		3.56973	2.26115		1.33479	1.69161		3.23951	1.67625			0.814976	0		1.54739	42.8323		1.82725	16.6872		2.25333	10.8726
	5	0.883293	0.810375		3.31041	1.68071		1.23932	0.874989		2.76405	1.01099			1.1201	0		1.62961	0		1.98672	37.7901		1.48386	9.22247
	6	1.0799	1.33465		2.46085	1.7992		1.48731	0.460608		2.34744	0			1.3008	0.776096		1.64869	12.5961		1.68688	0		2.69066	11.9144
	average	1	1		2.83676	1.81799		1.36501	0.561838		2.85215	0.653946			1	1		1.48251	13.2407		1.66396	9.07955		2.126	5.33491
		control			AZD			Gln			Gln+AZD				control			AZD			Gln			Gln+AZD
Tyrosine	1	7.45823	4.54537		29.152	5.98975		11.2117	2.67231		46.1991	5.55905			12.3713	0.511186		46.9753	0.557025		19.1909	0.526777		62.0492	0.574665
	2	5.47081	3.54155		34.7446	7.30055		12.9857	2.87268		24.0798	2.91156			14.2183	0.466223		59.5232	0.472211		16.3198	0.497562		56.3384	0.386556
	3	6.57788	4.61274		23.5249	4.98869		11.4721	2.62439		44.0909	4.68684			15.007	0.420079		63.7268	0.767036		18.3089	0.433613		74.5249	0.57107
	4	7.58954	4.75163		45.1312	9.255		17.362	3.73855		47.9383	5.3869			14.0419	0.466026		55.3401	0.329646		18.656	0.366661		63.6226	0.68562
	5	6.10884	4.45136		42.07	8.09898		10.2772	2.72673		35.5995	4.0627			17.0061	0.414342		68.2025	0.393436		15.2466	0.522679		44.9077	0.464648
	6	6.20253	3.78498		36.8916	7.09301		15.438	3.89114		29.736	3.44478			14.7472	0.47877		61.4864	0.495128		24.7016	0.578742		73.4405	0.234696
	average	6.56797	4.28127		35.2524	7.121		13.1244	3.08763		37.9406	4.34197			14.5653	0.459438		59.209	0.502414		18.7373	0.487672		62.4805	0.486209
Tyrosine	1	1.13555	1.06169		4.4385	1.39906		1.70703	0.624186		7.034	1.29846			0.84937	1.11263		3.22515	1.21241		1.31757	1.14657		4.26007	1.2508
(normalized)	2	0.832953	0.827219		5.29	1.70523		1.97712	0.670988		3.66625	0.680069			0.976176	1.01477		4.08665	1.0278		1.12046	1.08298		3.86799	0.841367
	3	1.00151	1.07742		3.58175	1.16523		1.74668	0.612994		6.71302	1.09473			1.03033	0.914332		4.37525	1.66951		1.25702	0.943791		5.11661	1.24298
	4	1.15554	1.10986		6.8714	2.16174		2.64343	0.873233		7.29879	1.25825			0.964067	1.01434		3.79945	0.717499		1.28085	0.798065		4.3681	1.4923
	5	0.930096	1.03973		6.40533	1.89172		1.56475	0.636897		5.42017	0.948946			1.16757	0.901845		4.68253	0.856342		1.04678	1.13765		3.0832	1.01134
	6	0.94436	0.884078		5.6169	1.65675		2.35049	0.908875		4.52742	0.804617			1.01249	1.04208		4.22143	1.07768		1.69592	1.25967		5.04216	0.510833
	average	1	1		5.36731	1.66329		1.99825	0.721196		5.77661	1.01418			1	1		4.06508	1.09354		1.28643	1.06145		4.28969	1.05827
		control			AZD			Gln			Gln+AZD				control			AZD			Gln			Gln+AZD
Gln	1	2.79111	13.4899	9.60775	2.04704	10.0803	6.65086	2.69598	11.8094	6.28115	4.4104	19.0022	9.71489		3.85662	0.0844413	0.209167	17.5124	0.139177	0.212059	36.2343	0.130391	0.399248	58.7184	0.30144	0.280621
	2	1.90297	9.45169	8.02718	2.2102	10.9978	8.135	2.97927	12.8432	7.25936	1.87029	6.90086	3.14198		20.84	0.163741	0.170816	21.4236	0	0.231331	44.6027	0.179574	0.255086	70.5003	0.568777	0.382721
	3	1.60551	7.70976	6.10358	4.88896	24.1659	15.7995	5.8222	22.0814	9.73957	7.72937	31.334	11.5236		34.5893	0.177644	0.337094	27.5648	0	0.0878416	29.4665	0.114109	0.203099	47.8444	0.380691	0.208492
	4	2.56751	13.3403	10.1324	6.07088	29.5838	18.6784	4.42283	18.913	8.66586	5.74324	24.8842	13.0939		11.029	0.127997	0.0665138	37.8736	0.377559	0.179712	48.657	0.0623462	0.489792	90.5948	0.228867	0.189885
	5	2.41516	12.2709	10.7534	6.16422	29.0896	18.6279	7.05218	27.6706	12.9936	10.2569	40.7096	18.9787		25.3744	0.173598	0.143542	35.8214	0.226147	0.307633	40.1475	0.280059	0.235041	55.5756	0.321075	0.199941
	6	3.52841	16.9608	13.5052	6.46125	29.2346	18.4153	11.9052	43.2518	16.9692	9.08573	29.1789	7.93846		26.9012	0.0734654	0.173925	41.682	0.227481	0.146072	37.9834	0.407565	0.0772811	78.9318	0.753667	0.190172
	average	2.46845	12.2039	9.68824	4.64043	22.192	14.3845	5.81295	22.7616	10.3181	6.51599	25.335	10.7319		20.4317	0.133481	0.18351	30.313	0.161727	0.194108	39.5152	0.195674	0.276591	67.0276	0.425753	0.241972
Gln	1	1.13072	1.10538	0.991692	0.829281	0.825987	0.686488	1.09218	0.967673	0.648328	1.78671	1.55706	1.00275		0.188756	0.632609	1.13982	0.857117	1.04267	1.15557	1.77343	0.976854	2.17562	2.87388	2.2583	1.52919
(normalized)	2	0.770919	0.774482	0.828549	0.895381	0.90117	0.839678	1.20694	1.05238	0.749296	0.75768	0.565464	0.324308		1.01998	1.2267	0.93083	1.04854	0	1.26059	2.18301	1.34531	1.39004	3.45053	4.2611	2.08556
	3	0.650414	0.631746	0.629999	1.98058	1.98018	1.63079	2.35865	1.80938	1.0053	3.13127	2.56754	1.18944		1.69292	1.33085	1.83692	1.34912	0	0.478675	1.44219	0.854868	1.10675	2.34167	2.85203	1.13614
	4	1.04013	1.09312	1.04584	2.45939	2.42413	1.92795	1.79174	1.54975	0.894472	2.32666	2.03904	1.35152		0.539796	0.958913	0.362453	1.85367	2.82856	0.979307	2.38144	0.467079	2.66902	4.43402	1.7146	1.03474
	5	0.978413	1.00549	1.10994	2.49721	2.38363	1.92273	2.85693	2.26736	1.34117	4.15519	3.33579	1.95895		1.24191	1.30055	0.782204	1.75323	1.69423	1.67638	1.96496	2.09812	1.28081	2.72006	2.4054	1.08954
	6	1.42941	1.38979	1.39398	2.61754	2.39552	1.90079	4.82296	3.5441	1.75153	3.68075	2.39095	0.819391		1.31664	0.550381	0.947771	2.04006	1.70422	0.795992	1.85904	3.05335	0.421128	3.8632	5.64625	1.0363
	average	1	1	1	1.8799	1.81844	1.48474	2.3549	1.86511	1.06502	2.63971	2.07597	1.10773		1	1	1	1.48362	1.21161	1.05775	1.93401	1.46593	1.50723	3.28056	3.18961	1.31858
		control			AZD			Gln			Gln+AZD				control			AZD			Gln			Gln+AZD
Asn	1	0.335584	0.291012	0.171339	0.365188	0.372784	0.248841	0.336673	0.356597	0.222058	0.687874	0.54754	0.304757		0.235622	0	0.126582	0.301368	0.00998026	0.145537	0.996415	0.0118279	0.0690821	1.0752	0.0054116	0.143992
	2	0.413642	0.443299	0.323704	0.497991	0.396149	0.333696	0.560056	0.54256	0.276511	0.316511	0.34885	0.197261		0.679518	0.119641	0.0481986	0.536815	0.0408668	0.117864	1.24039	0.0879403	0.113931	1.53265	0.0833968	0.086466
	3	0.407127	0.3794	0.310968	0.830579	0.752339	0.461558	0.579382	0.539449	0.313266	0.801178	0.683283	0.383731		1.08837	0.0026455	0.143384	0.616115	0.00973557	0.144118	0.811914	0	0.100621	0.942418	0.0874011	0.125364
	4	0.475223	0.42035	0.304066	0.576736	0.497279	0.355801	0.543117	0.530371	0.285897	0.8246	0.747689	0.398805		0.327423	0.019527	0.10086	0.653455	0	0.128901	1.12665	0.00363818	0.106988	1.36276	0.0548473	0.0405219
	5	0.612042	0.531458	0.371486	0.694499	0.630185	0.41406	0.921834	0.943454	0.428358	1.01589	0.951161	0.47763		0.537336	0.0156076	0.0827659	0.575153	0	0.162925	0.653261	0	0.13148	0.772805	0.0443169	0.109324
	6	0.852742	0.810936	0.472515	1.21465	1.05615	0.559168	1.28976	1.17753	0.462818	1.10918	0.907131	0.423713		0.56279	0	0.137299	0.691315	0	0.111745	0.790387	0.0106236	0.140823	0.887517	0	0.0453723
	average	0.51606	0.479409	0.32568	0.696608	0.61748	0.395521	0.705137	0.68166	0.331485	0.792538	0.697609	0.364316		0.571843	0.0262368	0.106515	0.56237	0.0100971	0.135181	0.936503	0.019005	0.110488	1.09556	0.0458956	0.0918401
Asn	1	0.65028	0.607022	0.526096	0.707647	0.777591	0.764065	0.652391	0.743826	0.681829	1.33293	1.14211	0.935757		0.412039	0	1.1884	0.527012	0.380391	1.36635	1.74246	0.450812	0.648568	1.88023	0.20626	1.35185
(normalized)	2	0.801539	0.924678	0.993935	0.964987	0.826327	1.02461	1.08525	1.13173	0.849028	0.613323	0.727667	0.605691		1.1883	4.56004	0.452506	0.938746	1.55761	1.10655	2.1691	3.35179	1.06963	2.6802	3.17861	0.811774
	3	0.788914	0.791391	0.954826	1.60946	1.5693	1.41721	1.1227	1.12524	0.961885	1.55249	1.42526	1.17825		1.90327	0.100832	1.34614	1.07742	0.371065	1.35303	1.41982	0	0.944665	1.64804	3.33124	1.17697
	4	0.920868	0.876808	0.933635	1.11758	1.03727	1.09249	1.05243	1.1063	0.877847	1.59788	1.5596	1.22453		0.572575	0.744258	0.946906	1.14272	0	1.21017	1.97022	0.138667	1.00445	2.3831	2.09047	0.380435
	5	1.18599	1.10857	1.14065	1.34577	1.3145	1.27137	1.78629	1.96795	1.31528	1.96854	1.98403	1.46656		0.939657	0.594872	0.777037	1.00579	0	1.5296	1.14238	0	1.23438	1.35143	1.68911	1.02637
	6	1.65241	1.69153	1.45086	2.35371	2.20301	1.71693	2.49925	2.45621	1.42108	2.14932	1.89219	1.30101		0.984168	0	1.28902	1.20892	0	1.0491	1.38218	0.40491	1.3221	1.55203	0	0.425972
	average	1	1	1	1.34986	1.288	1.21445	1.36639	1.42188	1.01782	1.53575	1.45514	1.11863		1	1	1	0.983434	0.384844	1.26913	1.63769	0.724362	1.0373	1.91584	1.74928	0.862228
		control			AZD			Gln			Gln+AZD				control			AZD			Gln			Gln+AZD
Lys	1	3.12226	0.185772	0.423991	8.18236	0.00304329	0.263521	3.40789	0.157512	0.347381	10.3942	0.0764308	0.265661		0.561781	0	1.06337	4.37439	0	1.10745	1.41077	0	0.461942	7.7362	0.014465	0.498486
	2	2.62604	0.121874	0.473705	9.08745	0.0444208	0.418727	4.40674	0.124206	0.212423	5.32945	0.10484	0.234979		1.52378	0	0.505444	7.13609	0.0421216	0.0432722	2.05112	0	3.91387	5.34636	0	0.868795
	3	2.00282	0.0893255	1.56686	10.6442	0	0.312104	2.73838	0.0826338	0.287275	11.5614	0.0401682	0		1.37736	0	2.08887	7.95816	0.166399	0.233832	2.25824	0	0.621466	9.77096	0	0.274516
	4	1.63831	0.0752316	0.805139	13.4905	0	0	3.96506	0.105264	0.131389	10.2232	0.029772	0.557423		0.756619	0	0.667059	5.95025	0	0.199954	1.3103	0.0151216	0.700244	6.04191	0.0216687	0.181759
	5	2.1654	0.118944	0.332808	12.8882	0.0816025	0	2.94249	0.0910294	0.307086	8.53688	0.0940168	0		1.29087	0	1.01547	7.05624	0	2.66569	1.79596	0	1.28968	5.49181	0	0.299555
	6	2.37009	0.103979	0.630811	8.86057	0.177607	0.189674	3.54381	0.0995388	0.246395	7.32165	0.071277	0		2.11671	0	0.785736	6.37924	0	0.565968	1.97829	0.0616697	0.199188	7.4685	0.0124008	0.0167215
	average	2.32082	0.115854	0.705552	10.5255	0.0511122	0.197338	3.50073	0.110031	0.255325	8.89445	0.0694175	0.176344		1.27119	0	1.02099	6.47573	0.0347535	0.802694	1.80078	0.0127985	1.19773	6.97596	0.00808906	0.356639
Lys	1	1.34533	1.6035	0.600935	3.52563	0.0262683	0.373497	1.4684	1.35957	0.492354	4.47866	0.659715	0.376529		0.441935		1.04151	3.44119		1.08468	1.1098		0.452444	6.08581		0.488237
(normalized)	2	1.13151	1.05196	0.671397	3.91562	0.38342	0.593475	1.89878	1.07209	0.301074	2.29636	0.904933	0.333043		1.1987		0.495052	5.61372		0.0423825	1.61354		3.8334	4.20581		0.850932
	3	0.862978	0.771015	2.22075	4.58637	0	0.442355	1.17992	0.713256	0.407164	4.98158	0.346713	0		1.08352		2.04592	6.26042		0.229024	1.77648		0.608688	7.68649		0.268872
	4	0.70592	0.649364	1.14115	5.81282	0	0	1.70847	0.908589	0.186222	4.405	0.256978	0.790053		0.595207		0.653344	4.68086		0.195842	1.03077		0.685847	4.75297		0.178022
	5	0.933032	1.02667	0.471699	5.55328	0.704355	0	1.26787	0.785724	0.435243	3.67839	0.811509	0		1.01549		0.994596	5.55091		2.61088	1.41282		1.26316	4.32022		0.293396
	6	1.02123	0.897498	0.894069	3.81786	1.53302	0.268831	1.52696	0.859172	0.349223	3.15477	0.61523	0		1.66514		0.76958	5.01834		0.554332	1.55625		0.195092	5.87522		0.0163777
	average	1	1	1	4.53526	0.441177	0.279693	1.5084	0.949734	0.36188	3.83246	0.59918	0.249937		1		1	5.09424		0.786191	1.41661		1.1731	5.48775		0.349306
		control			AZD			Gln			Gln+AZD				control			AZD			Gln			Gln+AZD
Ornithine	1	0.162645	0.0567304	0	0.0584762	0.0412183	0	0.11398	0.00850575	0.00823868	0.0625214	0.0627373	0		0.16464	0.145114	0	0.0621546	0.223611	0	1.46032	0.2508	0	0.164052	0.239414	0.0231813
	2	0.074724	0.016608	0.0101964	0.0970606	0.00175115	0.00721222	0.0578037	0.0647057	0.0024591	0.0484678	0.0165767	0		0.3995	0.140122	0	0.11411	0.0900886	0	0.69367	0.122886	0	0.312062	0.215314	0
	3	0.0732989	0.0160298	0.0134843	0.0819066	0.0960005	0.022155	0.0692545	0.0410476	0.00363608	0.0557432	0.124833	0.0251697		0.0976711	0.181613	0.00915323	0.0977296	0.0822886	0	0.717931	0.12613	0.00916036	0.266575	0.102106	0
	4	0.0550236	0.0718208	0	0.0791514	0.197516	0.126332	0.0923342	0.134629	0	0.0694886	0.150264	0		0.166803	0.102635	0.00873265	0.128342	0.260364	0	1.26422	0.0310935	0.0483149	0.263875	0.30007	0
	5	0.0472898	0.0332306	0.00343727	0.084718	0.129187	0	0.0401578	0.102983	0	0.0669913	0.159718	0		0.182123	0.081937	0	0.197228	0.0991525	0	0.995978	0	0.13639	0.19917	0.0952895	0
	6	0.139403	0.054036	0	0.0571696	0.204325	0	0.0775766	0.252346	0	0.084551	0.191239	0		0.21555	0.103089	0	0.146319	0.141177	0	0.758494	0.0679268	0	0.274304	0.122445	0
	average	0.0920641	0.0414093	0.00451967	0.0764137	0.111666	0.0259499	0.0751845	0.100703	0.00238898	0.0646272	0.117561	0.00419495		0.204381	0.125752	0.00298098	0.124314	0.149447	0	0.981769	0.0998061	0.0323109	0.246673	0.179106	0.00386355
Ornithine	1	1.76665	1.36999		0.635168	0.995388		1.23805	0.205407		0.679107	1.51506			0.805554	1.15397		0.304111	1.7782		7.14508	1.9944		0.802676	1.90386
(normalized)	2	0.811651	0.401069		1.05427	0.0422888		0.627863	1.56259		0.526457	0.400315			1.95468	1.11428		0.558318	0.716401		3.394	0.977214		1.52686	1.71222
	3	0.796172	0.387108		0.889669	2.31833		0.752241	0.991265		0.605483	3.01462			0.477886	1.44422		0.478173	0.654374		3.51271	1.00301		1.3043	0.811964
	4	0.597666	1.73441		0.859742	4.76986		1.00293	3.25117		0.754784	3.62874			0.816138	0.816168		0.627951	2.07046		6.1856	0.247261		1.29109	2.38621
	5	0.513662	0.802491		0.920206	3.11975		0.436194	2.48695		0.72766	3.85706			0.891096	0.651577		0.965001	0.788478		4.87314	0		0.974501	0.757759
	6	1.5142	1.30493		0.620976	4.93429		0.842637	6.09396		0.918393	4.61827			1.05465	0.819786		0.71591	1.12267		3.71117	0.540166		1.34212	0.9737
	average	1	1		0.830005	2.69665		0.816653	2.43189		0.701981	2.83901			1	1		0.608244	1.18843		4.80361	0.793675		1.20692	1.42428

## Sheet: Table S2 Phosphoproteomics Data
Protein	Phosphorylated Residue	Protein Annotation	Phosphopeptide (modifciation probabilities)	Number of Phospho (STY)	Noramlized Intensity (log10)												ANOVA p value	Charge	Localization prob	PEP	Score	Delta score	Score for localization	Mass error [ppm]	Intensity
					AZD_1	AZD_2	AZD_3	AZD_4	Gln_1	Gln_2	Gln_3	Gln_4	Gln+AZD_1	Gln+AZD_2	Gln+AZD_3	Gln+AZD_4
Psat1g204040.1	S237	Ribosomal protein S6e	S(1)RLS(0.969)T(0.031)AKPVAA	2	-3.81404	-2.37179	-2.19684	-2.67762	2.12589	2.90852	3.52239	3.59091	-2.34984	-2.26301	-2.8855	-3.45196	6.13742e-07	2	0.999997	0.00077342	108.06	85.734	108.06	-0.74964	604860000
Psat6g045440.1	S3	1-aminocyclopropane-1-carboxylate oxidase homolog 5-like	S(0.5)S(0.5)PIATTLSSPPYDR	1	-2.73516	-2.47814	-3.10439	-2.89756	0.129598	0.334146	-0.262119	-0.424377	-2.76718	-2.99507	-3.77729	-2.59437	3.0924e-06	2	0.5	0.00343504	167.37	134.85	147.39	0.64849	76862000
Psat0s3731g0160.1	S18	DEAD/DEAH box helicase	VPSIPITDEAVAVS(0.013)IDS(0.987)PK	1	-3.03776	-4.1954	-3.36494	-2.98315	0.0946207	0.328647	0.114563	-0.250307	-0.284739	0.584803	-0.692795	-1.10075	1.5777e-05	2	0.986966	4.12e-07	133.16	109.49	78.552	-1.8901	174930000
Psat5g041240.1	S96	AMP deaminase	S(1)VDENSMNLLR	1	-2.08063	-3.17049	-2.68126	-3.03497	-0.938127	-0.297355	-1.16352	-0.442648	-3.4309	-3.52562	-3.60499	-2.72943	3.33559e-05	2	1	7.2e-05	127.87	102.53	127.87	-1.3203	46716000
Psat7g115800.1	S240	Ribosomal protein S6e	LS(0.984)T(0.016)ATKPTVAA	1;2	4.44909	4.58961	4.22505	3.82354	6.22366	7.03247	7.64755	7.64461	4.63154	4.95128	5.39247	4.50156	4.13962e-05	2	0.983979	1.1e-05	166.04	52.093	158.34	-0.18967	13473000000
Psat7g115800.1	S237	Ribosomal protein S6e	S(1)RLS(0.901)T(0.097)AT(0.001)KPTVAA	2	-3.06726	-0.550388	-3.17131	-2.36287	4.03321	5.10252	5.16114	4.7322	-3.54637	0.454702	-3.5422	-2.2804	4.46274e-05	2	0.999957	0.0065295	129.01	19.592	118.7	0.27118	2055100000
Psat6g045440.1	S2	1-aminocyclopropane-1-carboxylate oxidase homolog 5-like	S(0.5)S(0.5)PIATTLSSPPYDR	1	-3.42318	-2.58966	-2.49175	-3.06647	0.129598	0.334146	-0.262119	-0.424377	-2.8852	-1.74318	-3.47187	-3.47872	7.18689e-05	2	0.5	0.00343504	167.37	134.85	147.39	0.64849	76862000
Psat2g021800.1	S749	ATLARP1A, LA RELATED PROTEIN 1A, LARP1A	LSSSPHGHGGLS(0.038)GS(0.138)S(0.824)PPVGS(1)LPK	1;2;3	-3.52895	-3.03029	-3.16189	-2.7687	3.48426	3.42644	2.74711	3.6323	-0.895096	-3.12606	1.21175	0.538762	7.99896e-05	3	0.999998	4.34e-16	129.01	108.01	129.01	-1.0534	1001300000
Psat2g162440.5	S170	Vacuolar amino acid transporter YPQ1	SIPSRPEYYYGS(1)AR	1	-2.73809	-2.42423	-2.33258	-2.91181	-1.15998	-0.214458	-0.259653	0.118559	-3.042	-4.08112	-3.10983	-2.47344	8.06909e-05	2	0.999786	0.00735576	75.764	43.937	75.764	1.7968	115550000
Psat5g055120.1	S623	AML1, MEI2-LIKE PROTEIN 1, ML1	QHSYLGES(1)PDAPGFR	1	-3.80474	-3.91032	-2.44436	-2.61109	-0.61403	-0.106467	-0.615005	-0.30761	-2.93555	-3.13725	-3.86706	-2.20588	0.000180326	2	0.999979	0.00323083	117	96.158	102.65	-0.65192	55942000
Psat2g021800.1	S744	ATLARP1A, LA RELATED PROTEIN 1A, LARP1A	LSSSPHGHGGLS(0.001)GS(0.034)S(0.965)PPVGSLPK	1;2;3	-3.27091	-4.56583	-0.474132	-0.603373	3.81501	3.5135	3.32771	3.5051	1.57654	1.60096	1.91995	0.861754	0.000259054	3	0.965156	7.83e-18	137.9	117.3	137.9	0.74729	1139900000
Psat0ss3186g0200.1	S601	Cyclophilin type peptidyl-prolyl cis-trans isomerase/CLD	VRS(1)LS(1)RS(1)PVR	3	2.02528	2.1288	-2.08953	1.97206	-3.72517	-2.90966	-3.54662	-3.39637	1.78725	1.05806	2.20979	2.24685	0.00047606	2	1	0.0168779	55.314	27.108	55.314	-2.32	277220000
Psat0s1379g0200.1	S461	KRR1 family protein	EKT(0.139)EIT(0.587)S(0.607)DDDVVES(0.667)ENEKEEIPDEGS(0.001)S(0.001)R	2	-3.3809	-0.0536709	-2.7749	-2.55498	0.700244	1.10942	-0.350725	0.448105	-3.76206	-3.63448	-3.35233	-3.10544	0.000643125	3	0.666601	0.0103502	56.172	49.877	46.32	-0.058027	116360000
Psat2g061760.1	S234	Autophagy-related protein 13	IITDYVGS(0.962)PNT(0.038)DPLR	1	-2.94493	-3.44481	-3.00942	-2.11054	0.000212669	0.153146	-0.00458145	-0.514008	-2.91269	-1.43745	-1.19601	-0.692044	0.000736943	2	0.961667	0.00326592	134.14	74.269	106.38	-1.6372	87319000
Psat6g234240.1	S90	BCA2Â ZINC FINGER ATL 12, BTL12, CIP8, COP1-INTERACTING PROTEIN 8; Encodes a RING-H2 protein that interacts with the RING finger domain of COP1. CIP8 exhibits a strong interaction with the E2 ubiquitin conjugating enzyme AtUBC8 through its N-terminal domain and promotes ubiquitination in an E2-dependent fashion in vitro. It is possible that the AtUBC8-CIP8 module might interact with COP1 in vivo,…	LIAES(0.001)S(0.001)REDDAS(0.997)PPPPPSR	1	-0.425516	-0.352415	-0.362262	-0.0085144	-1.78805	-1.7468	-1.14033	-1.12694	-0.955219	-1.1066	-0.621206	-0.46602	0.00110788	3	0.997364	2.42e-06	103.67	79.124	90.193	-0.078779	151090000
Psat0s4348g0040.4	S383	Domain of unknown function (DUF3337)	GNS(1)FLAGNLS(0.944)FS(0.056)R	1;2	1.23357	1.48115	1.39544	1.04649	1.00296	0.725255	0.653303	0.701929	0.674423	0.809277	0.604156	0.83237	0.00111885	2	1	0.00299106	160.81	124.13	146.37	0.33841	388520000
Psat5g186280.2	S566	RNA recognition motif 2	NPFLGS(0.134)QHHHHVGS(0.864)APS(0.003)GLPLER	1	-3.48034	-2.16268	-2.59846	-2.49983	-1.19361	0.0281801	0.598167	0.404568	-0.477612	-1.7021	-0.87495	-1.78847	0.00125122	4	0.863599	1.3e-06	88.394	71.178	60.79	-1.6799	79088000
Psat0s1379g0200.1	S454	KRR1 family protein	EKT(0.025)EIT(0.658)S(0.658)DDDVVES(0.658)ENEKEEIPDEGSSR	2	-3.32525	-0.0536709	-2.18146	-2.65004	0.700244	1.10942	-0.350725	0.448105	-2.55785	-2.79661	-3.22964	-3.40581	0.00126404	3	0.658421	0.0103502	56.172	49.877	56.172	1.1142	116360000
Psat0ss3186g0200.1	S605	Cyclophilin type peptidyl-prolyl cis-trans isomerase/CLD	VRS(1)LS(1)RS(1)PVR	3	2.02528	2.1288	-2.47705	1.97206	-3.55488	-2.51913	-2.98565	-3.69825	1.78725	1.05806	2.20979	2.24685	0.00136377	2	1	0.0168779	55.314	27.108	55.314	-2.32	277220000
Psat6g173360.1	S39	KH domain	HAS(0.478)S(0.523)PPPES(0.964)PS(0.034)QDSAEKPTYVR	2	-0.409336	-0.828653	-0.756267	-0.25655	-1.07923	-0.921676	-3.35407	-0.770842	-3.43092	-3.68454	-4.32525	-2.87044	0.00145348	3	0.964013	0.00134906	54.658	48.817	54.658	-0.24245	75085000
Psat3g031640.1	S191	Senescence regulator	TTFS(1)VLEGVGR	1	-3.07327	-3.44563	-3.13525	-3.41464	1.03866	0.372548	-2.22867	0.629725	-2.75179	-2.67487	-4.06751	-2.78778	0.00148182	2	0.999785	0.00120914	95.401	55.37	76.522	-0.55379	96364000
Psat0s1379g0200.1	T453	KRR1 family protein	EKT(0.025)EIT(0.658)S(0.658)DDDVVES(0.658)ENEKEEIPDEGSSR	2	-3.20204	-0.0536709	-3.0985	-2.94067	0.700244	1.10942	-0.350725	0.448105	-2.56923	-3.29885	-4.06752	-2.83093	0.00165662	3	0.658421	0.0103502	56.172	49.877	56.172	1.1142	116360000
Psat6g194880.1	S1239	ATIM, TIMELESS	DES(1)DDEMLGSILK	1	-0.812458	-0.579788	-0.549788	-0.906815	0.746928	0.41632	0.0764618	0.0997181	-0.105261	-0.260622	-0.692518	-0.864177	0.00167995	2	1	0.000644084	113.35	90.121	113.35	0.44718	216310000
Psat5g270760.3	S41	Protein phosphatase 2C	ALSDHVVS(1)LHK	1	-2.49538	-2.5348	-2.92496	-2.92781	-2.72617	-2.82803	-2.11154	-2.99059	-1.61273	-1.88893	-1.21214	-0.524596	0.00181673	3	0.999627	0.00238664	75.589	20.549	67.964	-0.83218	32689000
Psat5g055120.1	S673	AML1, MEI2-LIKE PROTEIN 1, ML1	GNVNDLTS(0.001)S(0.004)VGQGS(0.996)PK	1	-1.8531	-3.2042	-2.14161	-2.83117	0.296805	0.981494	0.957331	1.23404	-1.02628	-3.3405	0.167356	-1.54141	0.0020207	2	0.995527	4.39e-05	187.56	167.8	140.28	-0.071652	154100000
Psat0s3731g0120.2	S1581	GYF domain; ESSENTIAL FOR POTEXVIRUS ACCUMULATION 1, EXA1, LRH, MUSE11; eIF4E BP	LLSS(0.013)S(0.986)PVS(0.001)SQSSQK	1	-2.54376	-3.71082	-2.44024	-1.35303	-0.175323	0.611999	1.17557	1.42274	-1.24867	-2.91484	-0.668932	-0.808557	0.00205458	2	0.986132	0.00484169	148.72	87.377	148.72	-1.405	149040000
Psat3g122440.1	S912	ATRAPTOR1B, RAPTOR1, RAPTOR1B	TIEATIS(0.034)PS(0.966)LAR	1	-3.5218	-2.36559	-3.18536	-2.16919	-1.34894	-1.31018	-1.59384	-1.17479	-2.35081	-2.78758	-2.80674	-2.20334	0.00211247	2	0.966462	0.00111972	155.98	122.02	155.98	0.55515	32206000
Psat0s1687g0040.1	S101	Encodes a protein belonging to the subgroup of HMGA (high mobility group A)	AKDPLAS(0.988)PPS(0.004)GAVS(0.004)T(0.004)PRPR	1	0.404165	-0.366764	0.113812	-0.265259	-1.19798	-1.65437	-2.34281	-3.32095	-0.862616	-0.387991	-0.998716	-0.498918	0.00220101	3	0.988028	0.00382184	73.389	51.168	72.805	-0.35858	110700000
Psat4g202240.3	S80	REM1.3, REMORIN 1.3; Lipid raft regulatory protein, crucial for plasma membrane nanodomain assembly to control plasmodesmata aperture and functionality.	KVS(0.854)GGS(0.146)LDRDIALAGIEK	1	-3.19464	0.429104	-3.68845	-3.61987	1.1605	1.03772	0.850866	1.21771	0.650496	0.557627	0.985897	1.05675	0.00287351	3	0.854089	0.00114236	87.802	47.938	64.203	2.8265	230230000
Psat7g104120.1	S202	PB1 domain	YHEPVPDLVAQQPEYS(1)PR	1	1.99221	1.80807	1.88391	1.93097	2.67934	2.21976	2.34136	2.85366	2.60578	2.24283	2.59513	2.49373	0.00291374	2	1	3.17e-33	257.93	229.35	228.08	0.93351	2178800000
Psat7g210320.1	S409	SnRK1-dependent splicing factor; loss-of-function of SRRM1L leads to the occurrence of alternative pre-mRNA splicing events and compromises plant resistance to salt stress. Salt stress can activate SnRK1 to phosphorylate SRRM1L, triggering enrichment of functional NFYA10.1 variant to enhance plant salt resistance; 10.1111/nph.19699	RRIS(1)PS(1)PMHLR	1;2	3.1532	3.60159	2.50784	2.83587	1.97635	2.29629	1.39149	2.30677	3.2039	2.98405	3.3694	3.23416	0.00294538	3	1	0.000274763	93.772	67.426	41.967	-0.20421	1829500000
Psat5g201440.1	S2	EIF5A, ELF5A-1, EUKARYOTIC ELONGATION FACTOR 5A, EUKARYOTIC ELONGATION FACTOR 5A-1	S(1)DEEHHFESK	1	2.3625	2.58334	3.06348	2.17426	0.513619	0.654803	1.6825	1.39506	0.662727	1.32497	1.7056	1.35151	0.00300975	2	1	8.73e-12	208.46	159.89	208.46	-1.0473	747800000
Psat4g003160.1	S203	Heat shock protein 70 (HSP70)-interacting protein, putative	GAPIAGLGPCLPARPGS(1)K	1	-2.18942	-1.86442	-1.03233	-3.35962	-0.130757	-0.0257311	-0.00871658	-0.304304	0.0619469	-1.0212	-0.256231	-0.58879	0.0030801	3	1	6.74e-07	141.55	100.61	70.994	-0.058553	159390000
Psat4g136600.1	S11	Phosphoenolpyruvate carboxylase	MAS(1)IDAQLR	1	0.956821	0.893311	-0.642524	-0.146044	-1.32381	-0.942056	-1.08368	-0.898653	-0.995291	-1.53083	-1.23731	-1.28474	0.00313776	2	1	8.24e-06	127.76	98.807	85.958	-0.81241	115000000
Psat3g189480.1	S44	ATCPL3, C-TERMINAL DOMAIN PHOSPHATASE-LIKE 3, CPL3	DHDLDSLPS(0.881)PT(0.118)R	1	-0.91803	-0.516924	-0.44527	-0.942289	-1.12723	-3.58757	-2.69785	-3.74777	-0.344337	-0.901636	-0.780796	-0.707656	0.00361043	2	0.881402	0.00137872	152.99	122.44	152.99	0.78982	83490000
Psat4g102840.1	S271	serine/arginine-rich splicing factor SR45a-like	S(1)IPHS(0.917)PY(0.209)S(0.874)PDRR	3;4	0.45924	0.0313053	-0.163026	-0.0563641	-2.5466	-2.25994	-2.59653	-0.243929	0.249718	0.518303	-0.0669765	-0.231961	0.00368463	2	0.999983	0.00450011	67.579	49.122	67.579	0.20055	218260000
Psat7g203760.1	S20	condensin complex subunit, CAP-H, EMB2795, EMBRYO DEFECTIVE 2795	IQS(0.995)PT(0.004)S(0.001)PFLLGSNDDQLER	1	-3.01009	-2.20331	-2.5523	-2.68308	-0.66282	-0.394681	-1.41236	-2.53246	-2.82982	-3.72147	-3.40861	-3.13252	0.00395712	2	0.995479	2.23e-05	99.021	72.547	94.384	0.050138	38435000
Psat5g112640.1	S447	RNA recognition motif. (a.k.a. RRM + RBD + or RNP domain)	SFDAGNFT(0.002)Y(0.011)GQT(0.083)FNHPPNS(0.904)PLVR	1	-3.61029	-1.43465	-3.22471	-2.96631	-2.02966	-3.70554	-2.83824	-3.17578	-1.17701	-0.775766	-0.981443	-0.565228	0.00396322	3	0.903807	0.00119256	53.55	39.819	53.55	1.6265	21604000
Psat4g205240.1	S639	KIN7.3, KINESIN 7.3	S(1)VDHIDLLR	1	-0.326887	0.150625	0.0542269	-0.0529385	-1.08517	-0.802716	-0.481499	-0.750324	-0.205845	-0.413254	0.26008	0.0874224	0.00401818	2	1	0.000288669	104.79	62.4	64.439	0.23705	149870000
Psat6g229160.9	Y870	Protein kinase domain	NEVTPY(0.961)LVS(0.038)R	1	-3.18825	-3.21971	-2.83919	-3.36034	-2.94427	-3.31594	-3.28866	1.05624	0.901821	0.506582	1.07724	0.653586	0.00406704	2	0.96133	1.97e-08	143.37	65.451	138.08	-0.066171	92600000
Psat7g241920.2	S396	Serine/threonine-protein kinase ATG1-like	DLTNPLGS(1)PEQIFANPYPK	1	-2.12948	-3.64547	-2.97289	-2.8485	-0.533195	-0.748023	-2.05267	-2.15022	-3.29447	-3.35207	-3.10086	-3.23406	0.00420961	2	1	1.91e-08	184.99	164.34	184.99	1.3807	40111000
Psat3g051720.1	S346	Cellular nucleobase + nucleoside + nucleotide and nucleic acid metabolic process	DLEALIS(0.507)T(0.507)PVREEALLEALLEES(0.987)R	2	-2.76782	-4.8264	-3.55596	-3.07735	-3.46748	-2.95346	-2.65391	-3.7427	-2.58444	6.01185	5.2092	4.23096	0.00438125	3	0.986597	0.0136567	48.354	12.52	48.354	-2.3016	1715100000
Psat2g153320.1	S283	Protein of unknown function (DUF632)	LTQEVS(0.005)VGS(0.995)FR	1	-2.94713	-4.1895	-3.63752	-3.68147	-1.5133	-1.4208	-2.65651	-2.38496	-2.81244	-1.14173	-1.51401	-1.6099	0.00456918	2	0.995032	0.000112922	117.7	38.801	117.7	1.2042	26339000
Psat6g229160.9	S873	Protein kinase domain	NEVTPY(0.033)LVS(0.967)R	1	0.87849	0.773558	0.41513	0.413097	0.285728	0.54675	0.787838	-3.34814	-3.60081	-2.85377	-2.60674	-2.89505	0.00489361	2	0.966913	3.49e-09	155.1	97.926	155.1	-0.1484	190420000
Psat2g021800.1	S657	ATLARP1A, LA RELATED PROTEIN 1A, LARP1A	SQSHTSGASNINPGENAVGS(0.969)VEES(0.027)GGNNS(0.005)R	1	-2.86774	-2.23125	-3.10587	-2.91918	-0.824906	0.21454	-2.61773	-0.419134	-2.69004	-3.94006	-3.37695	-3.26425	0.00491602	3	0.968987	8.3e-06	77.215	62.285	77.215	-1.5625	44823000
Psat4g102840.1	S275	serine/arginine-rich splicing factor SR45a-like	S(0.998)IPHS(0.943)PY(0.124)S(0.935)PDRR	3;4	0.45924	0.0313053	-0.163026	-0.0563641	-3.99557	-2.67507	-3.26135	-0.243929	0.249718	0.518303	-0.0669765	-0.231961	0.00544696	2	0.9426	0.00450011	67.579	49.122	42.317	-0.34909	218260000
Psat7g147000.1	S744	P-loop NTPase domain-containing protein LPA1 homolog 2-like isoform; Ortholog of rice OsLpa1 gene which shows greatly reduced phytic acid; lpa1gene encodes a multidrug resistance protein ATP-binding cassette transporter	SLS(1)IPAIR	1	-0.372192	0.186081	-0.901986	-0.106117	-1.54408	-1.61575	-1.39053	-1.06908	-1.00364	-0.217318	-0.0647812	0.084075	0.00581092	2	0.999967	0.000189555	120.99	86.164	120.99	0.24491	157080000
Psat7g239840.1	S17	Vacuolar import and degradation protein	VVLENTPT(0.001)PS(0.026)HVS(0.683)AVT(0.29)PR	1	-1.51689	-1.39079	-0.995673	-1.12511	-3.69974	-1.57335	-3.25263	-3.09492	-3.00603	-2.15363	-3.10696	-3.05419	0.00643299	3	0.683446	2.1e-05	97.457	59.902	97.457	-1.5358	39523000
Psat3g192280.2	S19	DNA TOPOISOMERASE 1 BETA, TOP1, TOP1BETA, TOPOISOMERASE 1	FDDDS(1)DDDQPLSFK	1	0.261942	-0.58502	-0.63313	-0.902241	0.87098	0.432023	0.322964	0.256018	-0.274151	-0.311344	-0.363644	-0.404355	0.00655996	2	1	7.6e-11	164.63	148.49	164.63	0.44809	952230000
Psat3g041280.2	S925	ATEIN2, CKR1, CYTOKININ RESISTANT 1, EIN2, ENHANCED RESPONSE TO ABA3, ERA3, ETHYLENE INSENSITIVE 2, ORE2, ORE3, ORESARA 2, ORESARA 3, PIR2	KYHS(1)LPDISGYSIPHR	1	1.14742	1.8487	1.22479	1.3515	0.205304	0.453815	0.699806	0.937569	1.2697	1.33818	1.53777	0.956208	0.00677234	4	1	9.34e-05	168.3	139.28	166.28	-0.016632	653160000
Psat5g163240.2	S655	Encodes VCS (VARICOSE). Involved in mRNA decapping; ABA-unresponsive SnRK2 protein kinases regulate mRNA decay under osmotic stress in plants	QDDISS(0.001)VLS(0.997)PS(0.002)VVFK	1	-1.05343	-0.266783	-1.33797	-0.0204849	-1.18444	-1.99641	-1.89888	-1.76089	-2.25718	-3.96639	-2.44529	-1.99034	0.00688597	2	0.996679	0.000919101	149.3	129.54	134.9	-1.2898	236210000
Psat6g061120.1	S73	ELKS2, ERC1; ELKS/Rab6-interacting/CAST family protein;(source:Araport11); Biomolecular condensation of ERC1 recruits ATG8 and NBR1 to drive autophagosome formation for plant heat tolerance	VVVNLEDES(1)EDEGDGLVHHQLIK	1	2.94099	2.35509	2.59287	2.54345	3.56588	3.07978	3.21318	3.21935	2.63482	3.09461	2.94999	2.70355	0.00699549	4	1	5.87e-26	221.85	192.23	61.45	-0.175	1741700000
Psat6g084200.1	S23	ARABIDOPSIS THALIANA SORTING NEXIN 1, ATSNX1, SNX1, SORTING NEXIN 1; Homolog of yeast retromer subunit VPS5. Part of a retromer-like protein complex involved in endosome to lysosome protein transport. In roots it co-localizes with the PIN2 auxin efflux carrier. Involved in endocytic sorting of membrane proteins including PIN2, BOR1 and BRI1.	S(0.986)PS(0.014)SSQPFLSVSVTDPVK	1	0.58276	-3.39011	-1.80995	-2.17597	1.19313	0.736547	0.843365	0.971699	0.621696	1.03473	0.541109	0.639573	0.00723567	2	0.986331	3.48e-09	191.35	166.79	147.92	-3.4074	240980000
Psat3g051720.1	S330	Cellular nucleobase + nucleoside + nucleotide and nucleic acid metabolic process	DLEALIS(0.508)T(0.508)PVREEALLEALLEES(0.984)R	2	-2.99554	-2.60037	-2.01325	-2.91821	-3.75121	-2.21171	-3.50708	-3.64536	-2.77005	6.01185	5.2092	4.23096	0.00727166	3	0.508131	0.0136567	48.354	12.52	42.348	-1.3829	1715100000
Psat0s3731g0120.2	S1395	GYF domain; ESSENTIAL FOR POTEXVIRUS ACCUMULATION 1, EXA1, LRH, MUSE11; eIF4E BP	ISKPVASSETPIS(0.004)S(0.062)S(0.934)PIEK	1	-3.12586	-1.50717	-2.73651	0.0986156	0.610745	1.06904	1.58834	2.00776	-0.593567	-1.65905	-0.0212727	0.481507	0.00729663	2	0.933968	6.77e-25	242.8	219.17	150.23	-0.90889	434340000
Psat0ss3186g0200.1	S603	Cyclophilin type peptidyl-prolyl cis-trans isomerase/CLD	VRS(1)LS(1)RS(1)PVR	3	2.02528	2.1288	-3.74515	1.97206	-3.61565	-2.12912	-3.31251	-3.2028	1.78725	1.05806	2.20979	2.24685	0.00835523	2	1	0.0168779	55.314	27.108	55.314	-2.32	277220000
Psat3g126760.1	T278	ADENOSINE 5'-MONOPHOSPHATE DEAMINASE, ATAMPD, EMBRYONIC FACTOR1, FAC1	EVISDPGT(1)PKPNPEPFFYTPEGK	1	1.42357	0.463005	1.54125	1.33523	2.13073	2.07375	2.04984	1.96284	1.5694	1.53938	1.92634	1.60551	0.0100017	3	0.999984	2.85e-17	161.49	138.85	157.11	-0.76699	762370000
Psat5g026040.1	S1362	LIS1 homology (LisH) motif profile.	LNVGDPGLRS(0.926)PIS(0.044)S(0.014)S(0.016)VVR	1	-3.01869	-0.148664	-2.87305	-3.64414	0.00412464	-0.341598	0.708464	0.41514	5.72205e-05	0.160873	0.665888	-1.07236	0.0103789	3	0.926081	0.000328297	91.583	66.264	76.417	1.6563	297310000
Psat6g193320.1	T132	Eukaryotic translation initiation factor 5B; EIF5B1, HOT3; Functions in 18S rRNA maturation at the late 40S assembly stage as part of a regulatory crosstalk among ribosome biogenesis, messenger RNA (mRNA) translation initiation, and siRNA biogenesis in plants.	S(0.02)ELT(0.98)GDGDGDEDEPVVSFTGK	1	-1.55797	-1.64957	-2.81252	-2.77545	-0.796765	-0.928763	-1.51754	-0.890261	-1.93753	-2.4257	-1.85645	-2.39752	0.0108166	2	0.979627	2.83e-08	106.67	94.501	106.67	-2.2959	51979000
Psat2g135640.2	S54	Phosphoenolpyruvate carboxykinase	S(1)APT(0.002)T(0.998)PNTGSSTPFASLSEQER	1;2	2.49219	1.76809	1.78322	1.74862	3.79393	3.6705	2.6136	2.75012	2.82362	2.93814	2.1811	2.89991	0.0115154	2	0.999861	2.7e-109	318.69	293.9	226.29	-1.7099	1342600000
Psat5g064200.1	T119	DNA/RNA-binding protein Alba-like domain-containing protein	ELDT(0.717)S(0.133)S(0.136)IGY(0.015)QPPLPVDQVKPLNEY(0.437)EDEGEGS(0.563)PR	2	-2.93438	-3.6121	-3.04718	-3.47457	-0.531968	-2.1828	-2.49915	-1.86059	-2.73537	-3.27666	-2.5787	-2.68513	0.0123121	3	0.716586	0.00280371	45.467	35.229	45.467	0.13931	25105000
Psat5g015120.1	S425	Filament-like plant protein 4	LQSLEAQLPT(0.177)S(0.177)NQQNGS(0.646)PK		-1.72779	-2.53375	-2.78945	-2.94557	-0.934176	-1.27873	-1.74632	-1.92563	-2.37831	-2.99589	-3.61213	-2.4222	0.0124498	2	0.645731	0.0060101	83.358	65.22	83.358	-0.0080765	32701000
Psat2g161320.1	S32	NADPH-dependent FMN reductase	AAPESDDS(1)IREVPLTDAK	1;2	0.0503159	-0.219217	0.20642	0.425976	1.79019	1.45063	0.758307	2.305	1.69761	0.231447	1.32518	1.63191	0.013166	2	0.999804	2.1e-06	172.55	155.06	172.55	-0.30907	748490000
Psat5g261000.2	S615	Serine/threonine phosphatase family signature	QLS(1)IDQFENEGRR	1	-0.592453	-0.946104	-1.39353	-1.22252	-0.212323	-0.195458	-0.597712	-0.38607	-0.451653	-0.62269	-0.567507	-0.932878	0.0135153	3	1	0.000940445	164.13	99.816	46.159	0.99019	142880000
Psat2g144640.2	S110	Bystin	KVEEDNNGDDIDNIDEFAGFDENQS(1)QFGGFDEINEDDEK	1	-3.84959	-3.7626	-3.01383	-3.71941	-0.421475	-0.0612288	-2.94351	-2.03864	-3.19376	-2.60206	-3.56589	-2.59224	0.0139423	3	1	3.44e-08	72.943	67.198	56.475	-3.3043	40917000
Psat1g167000.1	S1023	Protein tyrosine kinase; GUARD CELL HYDROGEN PEROXIDE-RESISTANT1	S(0.965)VS(0.688)ERPGIKT(0.688)IY(0.658)EDLS(0.24)S(0.76)I	4	2.54104	2.53703	0.162438	0.214588	2.51464	-3.13852	-3.22933	-3.30728	-3.78605	-3.56778	-3.08773	-3.41182	0.0141625	3	0.965263	0.0236321	40.682	27	40.682	-0.039364	270110000
Psat1g167000.1	S1039	Protein tyrosine kinase; GUARD CELL HYDROGEN PEROXIDE-RESISTANT1	S(0.719)VS(0.76)ERPGIKT(0.76)IY(0.76)EDLS(0.182)S(0.818)I	4	2.54104	2.53703	0.162438	0.214588	2.51464	-3.2717	-2.76159	-3.1302	-2.94214	-3.09622	-3.83301	-3.58605	0.0146008	3	0.818228	0.019441	43.523	22.709	43.162	-0.31875	270110000
Psat7g203480.1	S283	Replication factor RFC1 C terminal domain	AVAVPS(0.871)PS(0.129)K	1	-0.817236	-0.326889	-1.23946	-3.07248	-2.19011	-1.62793	-0.544037	0.20262	-3.03263	-3.35027	-3.52724	-3.37221	0.0150103	2	0.871141	0.00877008	67.726	44.706	67.726	0.51484	58698000
Psat4g201360.1	S305	ATSK32, SHAGGY-LIKE PROTEIN KINASE 32, SHAGGY-LIKE PROTEIN KINASE THETA, SK32; Encodes ASKtheta, a group III Arabidopsis GSK3/shaggy-like kinase. Functions in the brassinosteroid signalling pathway.	MLVPGEPNIS(0.713)Y(0.287)ICS(0.001)R	1	-0.00182152	0.883329	-0.454471	-0.219381	-0.377273	-1.95742	-3.39023	-3.28811	-1.03929	-0.913916	-1.1709	-0.784028	0.0159768	2	0.712738	0.00814587	81.017	63.216	81.017	0.21744	97139000
Psat7g136440.2	S946	Formin Homology 2 Domain	GLS(1)PPDTRPSPSDYR	1	-1.95105	-1.79541	-2.41007	-3.18493	-2.97918	-2.65086	-3.87774	-2.78974	-1.92727	-2.0903	-1.38987	-1.53304	0.0162725	3	0.999852	0.0153965	54.288	37.572	54.288	0.43939	23257000
Psat4g109360.1	S2	Eukaryotic elongation factor 5A hypusine + DNA-binding OB fold	S(1)DEEHHFEAAADAGASK	1	4.91778	5.25425	4.0923	4.0184	2.59097	3.51962	3.72208	4.1412	2.38099	2.73342	3.82412	2.96147	0.0162817	2	1	7.6e-136	348.23	307.47	257.35	-0.19348	8245100000
Psat1g167000.1	S1025	Protein tyrosine kinase; GUARD CELL HYDROGEN PEROXIDE-RESISTANT1	S(0.691)VS(0.776)ERPGIKT(0.776)IY(0.757)EDLS(0.182)S(0.818)I	4	2.54104	2.53703	0.162438	0.214588	2.51464	-3.39673	-2.8402	-2.82428	-3.50866	-2.74867	-3.09961	-2.92682	0.0190567	3	0.775726	0.019441	43.523	22.709	43.523	0.10748	270110000
Psat7g078600.1	S15	Remorin family protein	VQTGIIS(0.973)PS(0.027)K	1	-2.60282	-1.75489	-2.19589	-2.45901	-4.14749	-3.4597	-4.03639	-2.61648	-2.85073	-2.69574	-2.23255	-1.39065	0.0194034	2	0.972928	0.0125471	67.456	45.464	67.456	0.92987	18763000
Psat4g222320.1	S627	MIF4G domain	VTVLPTSAVTEDS(0.002)VS(0.002)VVT(0.002)NNEAS(0.011)T(0.011)REPIS(0.971)R	1	-3.91471	-2.67379	-4.14658	-2.89678	-2.88472	1.84508	1.10016	0.750082	1.18375	0.323971	1.3566	-2.49068	0.0202028	3	0.971262	6.9e-06	88.838	75.879	79.422	1.0441	200710000
Psat0s571g0040.2	S2	DHHC palmitoyltransferase	S(0.5)S(0.5)EIEVVEEVLLR	1	-4.36996	-3.64063	-4.59246	-3.94295	-3.44402	-3.6945	-4.32321	-3.57273	-2.64105	-2.81415	-3.77397	-3.01451	0.0209384	2	0.5	0.00249888	121.04	101.72	62.924	0.71499	8972900
Psat5g157680.1	S286	Fructose-6-phosphate-2-kinase/fructose-2, 6-bisphosphatase	S(0.017)S(0.017)S(0.439)S(0.527)NIFSGDNLGTGTK	1	-0.373388	-1.39327	-2.44689	-2.44661	-3.19667	-2.80923	-3.27763	-2.41071	-0.745079	-0.586903	0	-2.24647	0.0211138	2	0.527021	0.000221339	109.42	86.815	84.829	-1.8991	7526800
Psat6g123240.1	S477	Non-SMC mitotic condensation complex subunit 1	ELEPS(0.49)KGS(0.49)DNENS(0.51)NVDS(0.51)DVDDLNFEAVEK	2	-2.49163	-3.37158	-3.47708	-2.84307	-2.87666	-2.49319	-3.1049	-2.82442	-1.05587	-0.360052	-3.03992	-1.09775	0.0215315	3	0.509635	0.00696171	48.18	45.927	44.534	-1.755	15592000
Psat4g036600.1	S290	BSD domain	GLEIDDT(0.162)INS(0.838)EK	1	-3.20397	-3.58744	-3.37678	-2.57912	-2.35043	-1.26062	-1.93387	-0.814621	-2.68967	-3.16743	-3.57162	-1.61207	0.022334	2	0.838274	0.00341565	85.909	63.823	85.909	2.658	26313000
Psat7g136600.2	S418	Serine/threonine-protein kinase EDR1	S(0.965)IS(0.035)ITPEVGDDIAR	1	-1.28906	-3.95733	-2.95651	-2.94338	-2.73975	-1.05058	-2.85982	-1.14734	-1.26122	-0.491817	-0.658957	0.132682	0.0223808	2	0.964569	0.00352563	137.62	109.61	137.62	0.4906	41614000
Psat1g077600.1	S585	BAK1-INTERACTING RECEPTOR-LIKE KINASE 2, BIR2	DNS(1)FS(1)EQDDEFPLIFGKPENEPS	1;2	-3.38938	-2.27073	-2.29228	-4.3924	0.319468	-0.497733	-1.46238	-2.90964	-3.15516	-4.73976	-3.48089	-3.23565	0.0224084	2	0.999977	3.02e-10	108.96	96.477	46.3	-1.1162	98100000
Psat6g165800.1	S75	ATPase family associated with various cellular activities (AAA)	VSS(1)PQCLESESGGINLK	1	1.32098	1.23032	1.16652	1.37206	1.70083	1.57093	1.54832	1.28977	0.901329	1.27579	0.979792	1.33579	0.0224637	2	0.999719	1.75e-20	237.86	214.94	237.86	-1.6112	477380000
Psat4g110040.1	S459	CHROMOMETHYLASE 2, CMT2	VNSQADDNS(1)DDELEVSR	1	-2.64216	-1.68724	-2.80764	-2.45585	-1.05592	-1.07819	-2.23854	-0.997137	-1.73244	-2.98207	-3.13441	-2.85095	0.0234031	2	0.999962	0.000234224	118.53	96.97	94.882	-1.6965	35912000
Psat2g162440.5	T179	Vacuolar amino acid transporter YPQ1	SLAGNMT(0.997)PPS(0.003)R	1	-3.67652	-2.42962	-2.74478	-2.93086	0.721175	0.569982	-2.50857	-1.43978	-1.75322	-3.8009	-3.06994	-2.98438	0.0234157	2	0.997372	0.00358374	89.46	61.256	89.46	0.89134	79690000
Psat5g163240.2	S738	Encodes VCS (VARICOSE). Involved in mRNA decapping; ABA-unresponsive SnRK2 protein kinases regulate mRNA decay under osmotic stress in plants	FFCS(1)QAS(1)DLGNEVAR	1;2	-2.24719	-3.785	-2.94118	-3.09639	-0.437663	-1.53699	-2.67546	-1.51605	-2.6174	-2.94399	-2.92206	-2.48011	0.0246642	2	1	0.000901861	131.43	114.41	60.598	0.13295	33588000
Psat3g021720.1	S144	U3 ribonucleoprotein (Utp) family protein	DTGIPELYPES(1)EDNDDR	1	-0.743391	-3.66382	-2.28189	-2.7243	0.256551	0.282725	-0.417479	-0.654984	-1.00858	-0.453924	-1.01861	-2.63109	0.0251238	2	0.999975	2.21e-06	124.43	106.63	100.41	-0.091803	264770000
Psat3g022000.1	S196	CS domain	FGGMGGADDIDES(1)DDEGQEVSKPGEEDAGK	1	6.50013	6.46403	6.47373	6.32132	6.8871	7.31071	6.43663	6.9654	6.43257	6.58588	6.36212	6.45588	0.0259946	2	1	1.1e-284	397.17	379.17	397.17	0.011592	22475000000
Psat4g074080.1	S426	DWNN domain	AISAPQQT(0.48)S(0.52)EHLK	1	-1.87061	-2.73841	-1.80358	-2.47903	-2.08391	-1.93406	-1.20705	-1.25146	-1.57073	-1.20502	-1.39855	-1.09829	0.0271833	2	0.519723	0.0150756	66.267	37.309	54.871	-0.82397	49566000
Psat7g210320.1	S411	SnRK1-dependent splicing factor; loss-of-function of SRRM1L leads to the occurrence of alternative pre-mRNA splicing events and compromises plant resistance to salt stress. Salt stress can activate SnRK1 to phosphorylate SRRM1L, triggering enrichment of functional NFYA10.1 variant to enhance plant salt resistance; 10.1111/nph.19699	RRIS(1)PS(1)PMHLR	1;2	2.54579	2.94683	2.16821	2.43592	1.6885	1.94829	-3.42345	-3.19137	2.94884	2.54704	3.85572	2.83895	0.0274163	3	1	0.000274763	93.772	67.426	41.967	-0.20421	1554400000
Psat3g047760.2	S26	Unknown gene	ATPATTTAATTITEEIPLET(0.003)LDPT(0.042)S(0.955)PNPHPDSISNDK	1	2.28748	1.02558	1.83628	1.43538	3.07433	2.433	1.08569	0.3085	0.376158	-1.20466	-2.88206	0.560744	0.027462	3	0.954693	2.34e-75	223.21	207.45	172.2	-0.34362	921560000
Psat5g000440.1	S447	Sugar (and other) transporter	IYLHQEGGPGS(1)R	1	2.5534	2.98996	3.35432	2.74111	1.64945	1.58755	2.55357	2.64009	3.08491	2.7319	2.97999	3.79465	0.0275712	2	1	0.000628725	169.17	127.77	159.52	1.6379	4088500000
Psat5g241280.1	S25	Exonuclease	TYDS(1)EDDTPNSILGK	1	-0.642883	-0.174578	-1.21876	-1.10592	-0.0330439	0.482703	-0.186689	-0.16958	-0.397074	-0.574638	-0.13863	-0.47108	0.0282852	2	0.999915	0.00398766	135.47	115.79	135.47	-0.31496	149930000
Psat0s1904g0080.2	S189	Adaptor complexes medium subunit family	GGFGPLTS(0.004)MGS(0.996)GK	1	2.19654	1.94599	2.16299	2.27702	2.10376	1.76887	1.90031	2.61428	2.85844	2.22091	2.87089	2.98246	0.0285309	2	0.996061	0.00698628	128.85	128.85	125.47	-0.1049	889920000
Psat5g273280.1	S21	Zinc finger C-x8-C-x5-C-x3-H type (and similar)	FPS(0.001)S(0.005)YQPLS(0.994)PK	1	-2.96662	-2.33426	-3.01184	-2.92131	-2.20625	-2.0306	-2.71117	-1.78923	-1.37033	-1.70715	-0.954151	-2.60164	0.0295043	2	0.993715	0.0102955	62.408	28.447	53.252	2.505	19279000
Psat7g144320.1	S91	TCP-1/cpn60 chaperonin family	NVVLDEFGS(1)PK	1	1.30402	0.834438	0.870875	0.768944	1.61019	1.54329	1.31994	1.55603	1.26542	1.22022	1.88447	1.12722	0.0296529	2	1	1.89e-06	189.3	142.45	145.71	0.13605	507550000
Psat4g167560.1	S3	Exo70 exocyst complex subunit	S(0.123)S(0.877)PENLPLETAQK	1	-0.162848	-0.341175	0.170453	0.232582	0.461932	0.565629	0.474297	1.08179	0.118649	0.232296	0.164669	0.781009	0.030387	2	0.877101	0.00169202	131.35	118.74	96.591	0.33778	235660000
Psat6g186400.2	S50	Alkaline and neutral invertase	S(0.999)LS(0.001)ELS(1)VGFAR	1;2	-0.378498	1.00303	-0.814086	-0.659575	-0.872098	-1.07065	-0.69063	-0.30094	-1.83717	-1.25331	-1.2261	-3.21095	0.0305133	2	1	1.01e-05	159.5	120.62	159.5	-0.88276	111580000
Psat4g098400.1	S136	HNRNP R-LIKE PROTEIN, HRLP; RNA binding protein which cotranscriptional splicing of a key floral repressor gene FLOWERING LOCUS C (FLC), ,	VVEAGNVS(1)DIGADDVES(1)EK	2	-2.19875	-3.09766	-3.59795	-2.72547	-1.41363	-0.676192	-2.37006	-1.20639	-2.86039	-1.48182	-3.14756	-2.90165	0.0312584	2	1	3.75e-07	115.36	91.881	51.348	0.47225	30486000
Psat4g098400.1	S127	HNRNP R-LIKE PROTEIN, HRLP; RNA binding protein which cotranscriptional splicing of a key floral repressor gene FLOWERING LOCUS C (FLC), ,	VVEAGNVS(1)DIGADDVES(1)EK	1;2	1.04266	0.507378	0.571656	0.407581	1.41006	1.79903	0.720589	1.24892	0.546604	0.529436	0.923235	0.745309	0.0319171	2	1	5.24e-18	226.45	188.89	51.348	0.47225	364300000
Psat6g027440.2	S269	ATPDS5C, DEMETHYLATION REGULATOR 1, DEMR1, PDS5C	S(1)AEEPVEESAQVDSEITK	1	-1.07622	-0.545788	-2.42632	-2.94349	-0.110839	0.137044	-0.457747	-0.283356	-1.49418	-1.23976	-1.55778	-0.663634	0.0322323	2	1	1.51e-08	191.93	167.07	191.93	-0.90416	92230000
Psat3g153080.1	S472	MIF4G domain	GGS(0.735)PS(0.124)S(0.124)S(0.018)VTSSDVHSLVPPK	1	-0.855995	-1.463	-0.664554	-1.44404	-0.187932	-0.624932	-2.51147	-0.573185	-1.20516	-3.4672	-3.58001	-3.00747	0.0326734	2	0.734715	2.94e-08	124.84	104.38	103.5	0.93961	75506000
Psat1g060960.1	S131	translation initiation factor eIF-2B subunit delta	VVAS(0.142)S(0.858)FPR	1	-3.21468	-3.9723	-1.79245	-3.67044	-1.84813	-0.648627	0.656693	0.117554	-1.95082	-3.42957	-3.61197	-0.218699	0.0331189	2	0.857863	0.00519851	88.496	40.893	88.496	0.923	71847000
Psat2g159680.1	S785	Vacuolar sorting protein 39 domain 2	IANLLS(0.991)PQS(0.006)S(0.002)S(0.001)IS(0.001)R	1	-0.969442	-3.64547	-2.92491	-3.22593	-0.805993	-0.970935	-1.05173	-2.9761	-3.20522	-3.35826	-3.61229	-3.82074	0.033674	2	0.990661	0.00597665	80.534	49.706	68.14	-0.34273	36937000
Psat6g186720.1	S168	Exocyst complex component Sec5	GLTYLQS(1)FPR	1	-3.58121	-1.14728	-1.41912	-2.10061	-0.982528	-1.01449	-1.386	-1.15914	-3.03914	-2.12212	-3.83274	-2.46926	0.0337151	2	1	2.81e-09	167.2	138.99	167.2	-0.15198	51962000
Psat5g009840.1	T1059	The Arabidopsis EH proteins (AtEH1/Pan1 and AtEH2/Pan1) are components of the endocytic TPLATE complex (TPC) which is essential for endocytosis	SPFAFDDSVPGT(0.999)PFSK	1;2	-4.46929	-5.55478	-2.64425	-3.39922	-0.98075	-1.31905	-1.53243	-3.37499	-3.34889	-3.55376	-2.66225	-2.81409	0.0338876	2	0.999384	0.000390128	161.19	132.18	161.19	1.1106	28087000
Psat1g204040.1	S240	Ribosomal protein S6e	S(1)RLS(0.969)T(0.031)AKPVAA	1;2	2.48134	2.63513	-4.12376	-3.18284	4.03944	4.66435	5.64498	5.58373	1.99879	1.78899	2.95145	-2.44466	0.0345094	2	0.969049	0.00077342	108.06	85.734	108.06	-0.74964	2715700000
Psat6g117560.1	S32	Unknown gene	IQQS(0.978)PS(0.033)S(0.54)S(0.449)PVLR	2	-2.66143	-2.30464	-3.02328	-2.3572	-3.42376	-3.09603	-3.77619	-2.94229	-1.86935	-2.29643	-1.65757	-3.18751	0.0352496	2	0.539865	0.00704769	73.466	44.74	73.466	-0.23341	10003000
Psat5g297440.1	S121	50S ribosome-binding GTPase	SVETAS(1)LENVATAAK	1	0.0775738	-0.215965	-0.219813	-0.262766	0.654996	0.528701	0.200069	0.763321	0.0834446	-0.0694504	0.752981	-0.321368	0.0353685	2	0.999996	0.000717387	186.85	152.89	169.37	0.032546	217380000
Psat6g194000.1	S15	RNA recognition motif. (a.k.a. RRM + RBD + or RNP domain)	QQPLLPS(1)PGLLK	1	-1.02596	-2.74848	-2.70021	-2.91833	-2.92431	-0.755092	-0.483202	-1.393	-0.651087	0.326811	-0.890574	-0.465905	0.0356402	2	1	0.00827928	63.16	44.992	55.314	0.75185	60278000
Psat7g045320.1	S605	DnaJ domain profile.	NENDLESFFGMGARPNS(1)APRPPR	1	2.21169	1.8763	2.46393	2.61429	2.94878	2.93723	2.72525	2.61731	3.16795	2.67891	2.70298	2.55279	0.0359133	4	1	1.11e-18	174.53	162.04	152.88	-0.84886	1837900000
Psat3g089040.1	T158	YT521-B-like domain	RHT(1)PPLPQFMNLNGSR	1	0.487648	1.22152	0.883063	0.767582	-1.03994	-1.60124	-2.4874	-3.28294	-3.85188	0.134233	0.471779	0.154546	0.0361023	3	1	0.000128695	108.4	85.93	107.21	-1.1289	177950000
Psat6g142280.1	S252	Domain of unknown function (DUF296)	LPS(1)PVGESTPSLGFRPALNPSNGNTNPGNK	1	2.30166	1.50271	1.26952	1.26979	1.73498	1.39629	1.25416	0.727114	0.724461	0.606577	0.606054	1.02795	0.0377763	3	0.999975	3.23e-08	90.299	80.999	76.777	-1.3078	465910000
Psat3g122520.1	S260	GAT domain	VES(1)DEEEEDEFAQIAR	1	-1.4448	-1.83666	-1.73896	-3.3868	-0.702247	-0.657308	-1.03918	-1.17003	-1.41931	-1.58824	-1.8678	-1.15215	0.0381824	2	1	0.000245985	169.04	143.17	144.68	0.11618	72599000
Psat3g006920.1	T406	Pre-mRNA splicing factor component	EIHT(1)PNPLLT(0.99)PS(0.496)AT(0.496)PGS(0.315)AGLT(0.704)PR	4	-1.39095	-3.62661	-2.16207	-2.29001	-1.32076	-0.917748	-2.85967	-1.66414	-3.43216	-3.36723	-2.77623	-3.8115	0.0387736	3	0.999997	8.82e-05	65.883	57.034	65.883	-1.7601	26093000
Psat3g089480.2	S398	Not1 N-terminal domain + CCR4-Not complex component	RPS(1)PSLSDAALVR	1	4.26864	3.32531	2.79593	2.82582	2.90081	-2.22158	2.03716	-2.92513	3.3684	3.8629	3.86466	2.37675	0.0388415	2	0.999992	5.74e-05	198.1	168.79	189.07	-0.043691	1395100000
Psat1g056360.1	S443	PWWP domain	DKEEDS(1)S(1)DDEVLIAIR	2	-2.32583	-2.49967	-3.61091	-3.22435	0.0400496	-0.871608	-1.46608	-1.56679	-1.09917	-3.3183	-2.65276	-0.773633	0.0391442	2	1	0.000236973	124.43	102.59	117.98	-1.5607	88569000
Psat6g230120.1	S549	Early transcription elongation factor of RNA pol II + NGN section	DGEPGPLVFDDQPS(0.553)S(0.489)PRS(0.958)PLS(0.999)PK	1;3	-1.11505	-1.41335	-0.888085	-3.31968	1.57957	1.43395	0.651024	-0.932171	0.0513535	-1.58285	-1.2463	0.494349	0.0395466	3	0.553059	8.57e-06	100.77	76.922	77.731	-0.57712	219560000
Psat5g025600.1	S1695	Unknown gene	LSFTSS(0.001)LS(0.999)NLQK	1	-3.27154	-2.66104	-1.70549	-3.39661	-0.692033	-1.76233	-2.24435	-0.813303	-2.51335	-1.95112	-2.0337	-2.22525	0.0395534	2	0.99907	0.00226224	96.464	70.843	91.62	1.4978	47805000
Psat6g244160.1	S1137	COP1-interacting-like protein	IPELNENPQLKES(1)PK	1	-2.73807	-0.34618	-2.41718	-2.70443	-3.44074	-2.07707	0.0636787	-3.26063	0.414291	0.0843239	-0.114746	-0.217921	0.0405644	2	1	0.0135689	97.129	67.397	97.129	0.79665	166400000
Psat4g032800.1	S372	Protein phosphatase 2C	SIS(1)AEGLQNLK	1	-1.45571	-1.26258	-1.79486	-2.01879	-2.58078	-2.08881	-2.6424	-2.28191	-3.19332	-1.99604	-2.08565	-2.2197	0.0411666	2	0.999858	0.000296216	111.94	79.413	74.76	-1.3705	39821000
Psat7g264360.3	S173	Ubiquitin-specific protease family C19 protein	KVS(1)GPLESLGSMK	1;2	2.48309	2.68924	2.61416	2.46398	1.97985	2.08373	2.34246	2.49471	2.56124	2.35955	2.82915	2.57631	0.0413618	2	1	0.000748337	176.28	140.84	176.28	-1.3817	1058500000
Psat6g049280.3	S52	Protein kinase domain	GSVNDVATDNEPES(1)PLPVQNKPPEQIVIPKPDAK	1	1.65845	2.25393	1.5783	-2.80535	2.01695	1.35658	1.9286	1.57977	1.20651	-3.67077	-3.03252	-3.27906	0.0425474	3	0.999984	1.5e-10	98.088	93.182	98.088	-0.47867	641550000
Psat7g050400.1	S935	GNAT acetyltransferase 2	EIVMEPHS(0.012)VS(0.988)VDEDLNDGAK	1	-1.43603	-1.56556	-1.58502	-1.239	-1.39471	-2.9417	-3.42847	-3.12557	-2.28734	-1.82395	-3.25611	-2.77601	0.043009	2	0.988023	0.000744743	73.928	61.298	73.928	2.3649	109700000
Psat6g096400.1	S102	Unknown gene	EDVGVEES(0.044)AKES(0.728)DDES(0.228)EAAPLRR	1	-1.04618	-1.97534	0.504691	-2.56695	-0.462838	-0.443858	-0.382473	-0.238674	-0.545403	-3.41664	-3.94305	-3.61949	0.0440915	3	0.727879	0.0153354	52.144	38.414	52.144	-1.112	118800000
Psat1g067240.2	S124	SPIRAL protein, putative	VHAAPGGGSSLDYLFGGPS(0.977)PS(0.02)S(0.003)K	1	0.49684	-1.03662	-3.27589	-3.33832	1.11991	0.431966	1.2006	0.303316	-1.76792	-0.0688152	-0.936975	0.0323038	0.0446707	3	0.976723	5.27e-21	197.54	184.99	197.54	-0.38039	249230000
Psat7g236080.4	S63	Major sperm protein (MSP) domain profile.	VVYVAPPQPPS(1)PVREGS(1)DEDS(0.711)S(0.289)PR	2;3	3.32274	2.19464	2.28657	3.30051	4.0687	3.60899	3.634	3.60723	2.94649	3.08749	2.98127	3.83449	0.0446759	3	0.999993	3.74e-15	122.68	105.47	112.62	-0.65643	2223800000
Psat1g222840.1	S13	Eukaryotic translation initiation factor 3 subunit C	FWT(0.102)QGDS(0.831)DS(0.831)EEEEQS(0.641)DY(0.596)DEEIENAAVESAATQGNK	3	0.863504	-1.38856	-0.542951	-0.252251	-3.73687	-2.50327	-0.144957	-3.59522	-0.775856	-0.113993	-1.09483	-0.000617027	0.0449401	3	0.8308	6.3e-11	95.244	93.715	90.323	-1.3939	98712000
Psat5g253280.3	S623	Zinc finger + C3HC4 type (RING finger)	ESLDQLIQS(0.595)Y(0.405)VERR	1	-0.871914	-0.325199	1.66413	1.73993	-0.373427	0.0915785	0.17955	-3.40371	-2.87873	-0.89603	-2.32053	-3.92899	0.0452611	2	0.594917	0.00540977	81.771	47.392	81.771	-4.0038	264280000
Psat0s3540g0040.4	S198	ARGININE/SERINE-RICH ZINC KNUCKLE-CONTAINING PROTEIN 33, AT-RS2Z33, ATRSZ33, RS2Z33, RSZ33	VVTAQDGS(0.995)DY(0.01)S(0.995)DGPR	2	0.212725	0.410027	0.260596	0.128815	0.505363	0.488534	0.59383	0.380568	0.12624	0.20059	0.157749	0.508327	0.0456273	2	0.99486	0.00299797	148.52	134.85	148.52	0.11517	231830000
Psat0s3540g0040.4	S201	ARGININE/SERINE-RICH ZINC KNUCKLE-CONTAINING PROTEIN 33, AT-RS2Z33, ATRSZ33, RS2Z33, RSZ33	VVTAQDGS(0.64)DY(0.362)S(0.998)DGPR	2	0.212725	0.410027	0.260596	0.128815	0.505363	0.488534	0.59383	0.380568	0.12624	0.20059	0.157749	0.508327	0.0456273	2	0.998402	0.00299797	148.52	134.85	103.79	-0.58074	231830000
Psat4g094600.3	S18	Inorganic pyrophosphatase	STDPS(0.001)DS(0.999)PPVFALNER	1	-1.46273	-1.39932	-2.65908	-4.02555	-0.91768	-0.672717	-1.14278	-0.797167	-0.93568	-1.5619	-0.919207	-1.4871	0.0461787	2	0.999263	0.000359844	105.39	83.051	105.39	-2.9305	64055000
Psat4g193760.2	T886	Occludin homology domain	KQT(0.953)PNS(0.047)FEEVADGRK	1	-1.04797	-1.24532	-0.971715	-0.927227	-2.55004	-2.86479	-1.01699	-3.19809	-2.2321	-0.978865	-0.109926	-0.556996	0.0465177	3	0.953218	0.0042175	74.505	61.334	73.722	0.84749	67270000
Psat6g238320.1	S608	Unknown gene	APS(1)PSASVQGTEFSK	1	-0.317886	-0.327265	-0.0515261	-0.334427	-1.14808	-0.798654	-0.645567	-3.04309	-0.462826	-0.307552	-0.0597134	0.218236	0.0476333	2	0.999556	0.00317069	114.82	94.354	101.2	0.54878	135340000
Psat2g021800.1	S733	ATLARP1A, LA RELATED PROTEIN 1A, LARP1A	LS(0.001)S(0.177)S(0.822)PHGHGGLS(0.022)GS(0.112)S(0.85)PPVGS(0.016)LPK	2;3	-2.41078	-2.85745	-2.58996	-3.03712	-2.7076	1.32874	2.51421	3.5051	-2.31169	-3.16462	0.538311	-0.103957	0.0477121	3	0.82244	4.23e-15	122.11	103.41	102.72	-0.05562	297220000
Psat7g136600.2	S420	Serine/threonine-protein kinase EDR1	SIS(1)ITPEVGDDIAR	1	-1.17936	-0.0896664	-0.115491	0.420555	0.465579	-2.52256	-3.66918	-2.68406	0.15167	0.27755	-0.239969	-0.117244	0.047821	2	0.9997	0.00346992	140.82	110.84	140.82	-1.7951	162190000
Psat1g222840.1	Y21	Eukaryotic translation initiation factor 3 subunit C	FWT(0.386)QGDS(0.571)DS(0.571)EEEEQS(0.571)DY(0.901)DEEIENAAVESAATQGNK	3	0.863504	-1.38856	-0.542951	-0.252251	-3.36846	-2.84534	-0.144957	-2.74533	-0.775856	-0.113993	-1.09483	-0.000617027	0.0484778	3	0.901262	7.32e-11	96.064	94.926	81.446	0.47211	98712000
Psat6g117440.1	S86	Amino acid transporter avt1a [Pisum sativum]	GPS(1)FIYS(0.185)S(0.815)FGNR	2	-0.206814	-1.82071	-1.46214	-2.13267	-0.189382	-0.0156355	-1.04309	-0.224773	-1.166	-1.21383	-1.81733	-1.49603	0.0485065	2	1	0.000457485	177.38	150.28	177.38	-0.92523	104450000
Psat1g222840.1	S11	Eukaryotic translation initiation factor 3 subunit C	FWT(0.102)QGDS(0.831)DS(0.831)EEEEQS(0.641)DY(0.596)DEEIENAAVESAATQGNK	3	0.863504	-1.38856	-0.542951	-0.252251	-3.5811	-2.4068	-0.144957	-3.37697	-0.775856	-0.113993	-1.09483	-0.000617027	0.049216	3	0.8308	6.3e-11	96.064	94.926	90.323	-1.3939	98712000
Psat3g013640.1	S708	WD domain + G-beta repeat	S(0.5)S(0.5)PARPSQILNGVDPTGR	1	-4.46763	-3.04855	-2.15342	-3.35296	-2.34747	-2.83772	0.290981	-2.88111	0.192114	0.801338	0.710413	-2.8641	0.0496681	3	0.499998	5.93e-08	172.42	154.96	172.42	-0.053693	123800000
Psat1g004040.1	S136	Protein tyrosine kinase; STRUBBELIG-REPTOR FAMILY 6; shows homology to cytoplasmic Aba recpetor kinase (CARK)	S(1)FDNNEVSINSPIVK	1;2	0.891975	-0.0730801	0.0623522	-0.183702	1.12676	1.11693	0.623526	0.737131	0.666058	0.291698	0.949076	0.591851	0.0499398	2	1	0.00291024	153.23	119.82	153.23	2.9245	282450000
Psat5g089960.2	S190	Protein of unknown function (DUF4057)	TLES(0.585)KGS(0.415)MDMGEPLPR	1	-2.87115	0.526464	-3.65889	-2.49104	-2.3921	-2.97181	-3.17198	-3.396	1.14707	0.959248	-2.87033	1.90496	0.0505898	3	0.584984	0.00030024	98.035	69.823	98.035	1.4233	75851000
Psat5g113640.2	S217	Nucleotidyl transferase	VSS(1)FEAMVPDTR	1	1.59594	1.87603	1.79711	1.55825	1.555	1.94603	1.92682	2.35872	2.1474	1.99882	2.32439	2.18951	0.0510946	2	0.999931	0.0014424	171.99	145.88	170	-0.14814	1938300000
Psat2g135640.2	T58	Phosphoenolpyruvate carboxykinase	S(0.987)APT(0.013)T(1)PNTGSSTPFASLSEQER	1;2	2.14625	0.735558	1.70891	0.84691	3.31215	3.02991	1.85784	1.99025	2.1838	2.61844	1.84657	2.38801	0.0523711	2	0.999966	1.3e-76	297.37	276.42	297.37	-1.0596	927570000
Psat7g104120.1	S233	PB1 domain	S(0.997)VDGFT(0.003)GGYAAATTPGGDYYLQK	1	-1.5488	-2.06805	-2.71161	-2.77114	-0.552943	-0.661729	-2.72576	-1.61774	-2.16063	-3.39023	-4.40195	-2.68765	0.0543937	2	0.997338	2.33e-17	133.21	116.55	95.5	0.28897	38375000
Psat2g061760.1	S486	Autophagy-related protein 13	S(1)ALGS(0.994)PS(0.005)T(0.001)SLPTGR	2	-2.42919	-4.26818	-3.23337	-2.98499	-1.45498	-0.667768	-1.92513	-2.97945	-3.1774	-2.62688	-2.67613	-2.36658	0.054861	2	0.999999	0.00446408	92.575	66.428	92.575	-0.3811	28927000
Psat7g045320.1	S178	DnaJ domain profile.	GGS(1)DFDDLLPGFGR	1	-2.07056	-2.36947	-2.85519	-3.0711	-2.78743	-2.55784	-2.63758	-3.64975	-3.11462	-3.29614	-3.59667	-4.4474	0.0552894	2	1	0.00490837	134.56	112.8	82.543	-0.38684	17296000
Psat7g256600.1	S408	Methyl-CpG binding domain	SNDADEIKPSNTEGELVQEAS(1)NAVVEEAIVESEK	1;2	0.929556	0.928444	0.341521	0.0332088	2.07591	1.47268	-0.0479012	0.478867	0.603834	-2.4417	-0.657778	-0.795695	0.0561017	3	0.999993	4.41e-29	137.46	122.1	137.46	0.36277	315500000
Psat1g170160.1	S2	Clathrin adaptor complex small chain	S(0.989)PS(0.011)ALELCPSVK	1	0.410105	0.358305	-0.501952	-0.0366192	-0.785039	0.146487	-3.93527	-2.95363	0.34469	-0.22337	0.663738	-0.182847	0.0563474	2	0.988747	0.00102598	159.77	138.31	82.362	-0.18649	145030000
Psat4g057880.3	S307	Peroxisomal membrane anchor protein (Pex14p) conserved region	SLS(1)PPASVEPSGPPHPK	1;2	2.15323	2.28459	2.67452	2.65529	2.27194	2.03853	2.41906	2.13368	2.6073	2.86542	2.3632	2.81228	0.0567574	3	1	1.49e-14	232.26	218.17	199.15	0.087581	1683300000
Psat1g122920.1	S978	Piwi domain	FYMEPET(0.245)S(0.283)DS(0.507)GS(0.819)MT(0.122)S(0.023)GAVPR	2	-2.42172	-1.1643	-2.46873	-2.85974	-0.265557	-0.503013	-3.44666	-1.10962	-2.62847	-3.08516	-3.69365	-3.90494	0.0569479	2	0.819463	5.49e-08	107.65	92.885	71.697	-0.80467	41988000
Psat6g061120.1	S62	ELKS2, ERC1; ELKS/Rab6-interacting/CAST family protein;(source:Araport11); Biomolecular condensation of ERC1 recruits ATG8 and NBR1 to drive autophagosome formation for plant heat tolerance	LLPVTPPEDT(0.191)S(0.809)PR	1	2.22935	-2.90529	1.40578	-2.82615	2.20438	-2.8028	1.82558	2.23236	-3.09245	-3.21249	-3.33993	-3.55838	0.0569928	2	0.809319	0.00306815	159.52	135.39	146.59	0.092096	370890000
Psat3g117440.4	T78	Transferase activity + transferring acyl groups other than amino-acyl groups	NNTAMQVIDPELT(1)DEEDEEPLPQEFVLVEK	1	-2.92959	-4.36491	-3.49538	-3.19276	-0.445357	-0.756011	-2.82666	-3.02116	-3.21086	-3.13997	-2.37141	-3.04887	0.057589	3	0.999992	5.84e-05	70.213	62.447	70.213	0.57336	35109000
Psat0s3930g0080.1	S583	MIF4G domain	NSALVHGGRPTSFASALEPAPQIPS(1)PVK	1	1.95542	2.86914	1.79877	2.27285	2.37984	1.45543	2.00506	0.966543	0.696476	1.52771	1.23628	1.44871	0.0576207	3	1	4.89e-27	148.04	126.27	103.5	-0.51329	745520000
Psat2g071480.1	S172	Glyceraldehyde 3-phosphate dehydrogenase + C-terminal domain	AAS(1)FNIIPSSTGAAK	1	1.29542	1.24471	2.09136	1.9741	2.56347	2.11969	2.64501	2.46621	2.20942	1.43622	2.1489	2.5889	0.0578134	2	1	0.00529135	156	138.8	146.2	-0.50287	883140000
Psat6g167520.1	S35	Aldehyde dehydrogenase family	S(0.999)PS(0.001)SLLADHHIK	1	4.05378	4.62343	4.55684	5.01126	2.50702	2.93459	-2.68454	4.22417	4.71081	-2.9881	-3.93644	-2.66978	0.0583919	2	0.999355	1.99e-73	306.64	267.3	228.61	0.39136	4070800000
Psat4g169760.1	S720	Protein tyrosine kinase	SDLPAVHHVS(0.805)S(0.195)VER	1	-2.93073	-4.19771	-3.08493	0.68078	-3.38012	-0.59785	-3.15741	0.365191	0.396965	0.231812	0.942335	1.43587	0.0590543	3	0.80545	0.00193799	113.88	97.136	91.065	-2.2552	133460000
Psat6g053360.1	S485	Protein kinase domain	RAPS(0.992)FS(0.008)GPLMLPNR	1	1.83763	1.46203	1.2951	1.85162	1.19893	1.42463	-3.12934	-3.80647	1.47513	1.77845	2.14093	1.73153	0.0592396	2	0.992472	0.000532751	111.22	93.819	58.577	-1.1055	528470000
Psat0s545g0040.1	S686	PWWP domain	S(0.008)LPS(0.153)S(0.83)PPT(0.006)ES(0.002)EAPEVR	1	-2.15212	-1.64073	-2.45817	-2.93761	-1.76934	-0.812106	-1.39509	-2.22935	-1.70984	-3.39913	-3.92307	-2.86808	0.0596602	2	0.83023	0.00646986	68.257	48.933	54.524	1.692	30241000
Psat2g162440.5	S202	Vacuolar amino acid transporter YPQ1	S(0.101)GPS(0.573)AT(0.155)GLS(0.221)EDS(0.974)S(0.974)DDES(0.096)HS(0.892)PPT(0.01)T(0.003)QPRPIPR	2;3;4	1.67658	2.92504	2.24316	1.05207	-2.1979	2.06371	0.780178	-3.09075	1.53671	3.02676	1.20482	2.86199	0.0607846	3	0.974119	6.38e-37	182.56	172.16	108.86	-0.50432	748440000
Psat2g014520.1	S43	Unknown gene	LAS(1)GILFPEPADGNSFLR	1	-3.46319	-3.18363	-3.13825	-2.33753	-0.821815	-1.22767	-2.30416	-2.83104	-3.727	-1.99616	-3.25461	-4.06569	0.061211	2	1	0.000746302	79.022	59.947	79.022	2.4038	47997000
Psat7g070000.1	S517	B3 DNA binding domain	VVEEVTPLT(0.039)AVNS(0.961)PGK	1	-2.90379	-1.06632	-3.04244	-2.78755	-1.09882	-0.96326	-1.41232	-1.09143	-1.7588	-2.39379	-1.72343	-3.60354	0.0613715	2	0.960623	0.000325274	161.24	127.37	161.24	1.0772	43471000
Psat0s2423g0040.1	S260	Membrane transport protein	SISGISSSAVPDLEITVENS(0.008)GGDNS(0.992)PR	1	-3.54068	-3.3542	-3.38371	-4.04588	-3.33477	-0.502461	-1.24411	-1.01048	-1.20974	-3.26417	-3.74925	-1.41234	0.0614793	3	0.992421	1.84e-12	115.01	84.579	75.766	0.7031	80312000
Psat1g096560.1	S471	UDP-glucoronosyl and UDP-glucosyl transferase	DASSNNLS(0.001)PNS(0.999)PFNFH	1	-1.86334	-3.67065	-1.30026	-0.975653	-1.21128	-1.60557	-1.08392	-3.10713	-2.97336	-3.71145	-3.09906	-3.75838	0.0621187	2	0.999032	0.000348733	103.79	92.153	103.79	0.65212	54778000
Psat6g117440.1	S91	Amino acid transporter avt1a [Pisum sativum]	GPSFIYS(0.05)S(0.95)FGNR	2	-3.37513	0.334547	1.13978	-2.13267	1.19118	1.19487	1.13216	1.176	0.996323	0.653919	1.17324	0.899989	0.0624526	2	0.950193	0.000457485	177.38	150.28	151.7	1.9019	344260000
Psat1g072480.2	S131	KH domain	VVAEDLHS(1)DQEEEGGPQVTAR	1	3.59758	2.45691	2.93561	3.04302	2.57159	2.33621	2.35832	2.90889	3.1375	3.41141	3.01901	3.06117	0.0626216	3	1	7.34e-129	340.03	306.16	269.64	-0.55676	4405700000
Psat2g033240.1	S453	Structure-specific recognition protein (SSRP1)	VLES(1)DDDDAVDPHLER	1	1.2421	1.25046	0.883754	0.793644	1.67629	1.88158	1.34222	1.34386	1.44846	1.30675	1.53687	0.88355	0.0627687	3	1	2.4e-20	241.87	209.13	46.494	0.45746	665480000
Psat0s1379g0200.1	S405	KRR1 family protein	YYNAEDADPEFCS(1)EDEEDTEKPDFEK	1	3.18921	1.95786	2.26443	1.82959	2.84979	3.3092	2.81563	3.08767	2.47275	2.46337	2.41718	2.51249	0.0629441	3	0.999939	3.21e-27	183.31	171.08	183.31	-0.43583	1474900000
Psat5g134400.2	S349	Oxysterol-binding protein	DILSS(0.003)S(0.085)S(0.912)FK	1	-2.83244	-3.80051	-1.79088	-1.59957	-1.49309	-1.36192	-1.43349	-0.628576	-2.1596	-1.38485	-1.41787	-0.878165	0.0653171	2	0.911648	4.02e-06	127.83	93.023	127.83	-0.47647	62712000
Psat2g004080.4	S193	RNA recognition motif. (a.k.a. RRM + RBD + or RNP domain)	S(1)PLGGYNYGLSR	1	1.1148	1.07517	1.29419	0.914154	0.316709	0.662389	0.601336	0.809654	-2.61485	0.451975	0.911289	-2.57675	0.0655083	2	1	0.00173981	127.3	76.826	119.79	-0.049387	294400000
Psat6g149640.2	S399	Cell part	EALPLSIFGDDMPDT(0.007)NEHLVS(0.063)QDLS(0.929)PR	1	-3.13283	-0.467758	-0.390515	-2.46648	-0.149547	-2.45101	-1.21321	-2.08888	-3.16584	-4.05186	-2.9704	-2.95682	0.0662019	3	0.928967	1.81e-06	88.683	75.042	43.728	3.034	65471000
Psat4g076360.4	S98	Protein kinase domain	SALLHS(1)IPK	1	1.13486	1.03094	0.427062	0.472939	0.435435	-0.0633383	0.160099	0.694111	1.13552	0.371904	1.35676	1.39752	0.0663671	2	1	1.14e-08	140.24	105.09	140.24	0.52398	275980000
Psat6g117560.1	S29	Unknown gene	IQQS(0.998)PS(0.001)SSPVLR	1;2	-0.843706	-0.831049	0.109937	-0.215759	-1.09136	-1.78594	-0.497877	-1.78128	-0.691162	-0.832253	-0.0444851	0.362977	0.0668266	2	0.998254	0.00171308	123.64	87.902	123.64	0.34872	130270000
Psat5g043920.1	S318	Binding	SAELPLEES(0.039)S(0.961)PVVVK	1;2	0.142504	-0.129038	-0.00141811	-0.560495	-3.70692	1.40412	-3.26145	-3.38552	0.0736618	0.0756569	0.212994	1.39554	0.0670579	2	0.960529	0.000216526	194.05	163.87	165.86	2.2034	238490000
Psat7g020760.2	S1086	Variant SH3 domain	SSGPSIYEGLGS(1)PIREEPPPYSSPGMR	1;2	2.96053	2.88295	2.62125	2.50931	3.63596	3.61008	2.92497	2.81074	2.82585	2.8889	2.73863	2.78944	0.0677787	3	1	3.39e-33	213.6	189.62	213.6	0.53505	1615700000
Psat1g056760.1	T16	D-isomer specific 2-hydroxyacid dehydrogenase + NAD binding domain	SAASTLISAS(0.019)S(0.377)T(0.577)IT(0.027)R	1	-2.78476	-3.15224	-1.73341	-3.5418	-1.15962	-0.650456	-2.92569	-2.61212	-2.39291	-1.24658	1.54102	0.861064	0.0680455	3	0.577092	0.0032695	117.26	104.97	91.317	-0.79471	71988000
Psat5g108240.1	S56	OTU domain profile.	RLS(1)HLDS(0.996)IPHT(0.004)PR	2	-0.786455	-1.44359	-0.963283	-0.649862	-2.1711	-3.00842	-2.04208	-3.56323	-3.05258	-3.23517	-3.36219	-0.215154	0.0683481	3	0.995596	0.023769	49.537	37.371	49.537	0.19377	54793000
Psat6g181480.1	S343	Phosphoenolpyruvate carboxylase	S(0.002)QS(0.998)LPTQLPAR	1	-3.68	-3.71188	-3.05951	2.1007	1.84069	1.78978	2.35762	2.32558	1.91725	1.16569	2.30989	-3.23527	0.068566	2	0.997594	8.9e-05	120.87	43.809	96.067	-0.41964	548040000
Psat7g204400.4	S57	Intracellular membrane-bounded organelle	LLS(1)PASSEVLPR	1	-0.863291	-0.224575	-1.02229	-0.854412	-0.954759	-1.79998	-3.07093	-1.76071	-1.39958	-0.684923	-1.49219	-0.245521	0.0692189	2	0.999995	0.00188857	102.87	71.983	102.87	0.26142	80068000
Psat4g027640.2	S24	Galactose oxidase + central domain	VQLS(0.007)EGT(0.191)RS(0.802)PVHVR	1	0.00385094	0.605839	-0.373603	-0.221445	-1.07186	-1.52692	-3.53635	0.417492	0.294575	0.358093	0.535601	0.113208	0.0694936	3	0.801592	0.0155872	92.773	48.333	92.773	-0.44814	143120000
Psat3g006920.1	T423	Pre-mRNA splicing factor component	EIHT(1)PNPLLT(0.996)PS(0.76)AT(0.244)PGS(0.27)AGLT(0.729)PR	4	-1.39095	-3.53877	-2.52619	-3.22825	-1.32076	-0.917748	-2.55689	-1.66414	-2.34001	-2.9713	-3.27202	-3.02045	0.0695911	3	0.729381	8.82e-05	65.883	57.034	59.536	0.053558	26093000
Psat5g108240.1	S52	OTU domain profile.	RLS(1)HLDS(0.996)IPHT(0.004)PR	2	-0.786455	-1.44359	-0.963283	-0.649862	-2.1711	-3.40282	-2.04208	-3.18464	-2.63343	-1.73396	-3.47554	-0.215154	0.0702508	3	0.999947	0.023769	49.537	37.371	49.537	0.19377	54793000
Psat6g193600.2	S337	Protein kinase domain	IQS(1)GAVT(1)PIHPR	1;2	-1.17844	-0.858309	-0.67599	-1.03399	-1.81284	-0.425677	-0.870865	-0.846909	-0.154995	0.166494	-0.651831	-0.474442	0.0706431	2	1	0.000785133	90.725	51.421	71.98	-0.094398	108990000
Psat7g207000.1	T323	BAG domain	EIEEGVAQVVQMLDEAENS(0.65)S(0.684)S(0.684)T(0.866)Y(0.11)EAS(0.005)HRD	3	-1.568	-1.42872	-2.70366	-2.87401	1.89981	0.542541	-1.55962	-2.66721	-2.93607	-2.79802	-3.59225	-2.09146	0.072569	3	0.866255	8.98e-06	80.847	69.64	76.478	0.22925	141730000
Psat7g064240.1	S381	Regulation of cellular nucleobase + nucleoside + nucleotide and nucleic acid metabolic process	T(0.044)NS(0.938)RDLDS(0.018)QFANLSLK	1	-0.99493	0.463585	-1.30878	-0.0253239	-1.92327	-3.04259	0.0499744	-2.69763	-0.199638	-0.579762	-0.172522	-0.234664	0.0730035	3	0.938132	0.00128492	125.18	67.371	100.53	0.23885	130410000
Psat4g141240.1	T260	ZF-HD protein dimerisation region	KRPESEVGIAT(0.999)PIS(0.001)DNK	1	-0.315552	-0.269068	-0.455653	-1.0563	-0.859939	-0.651799	-0.78442	-0.360016	-0.21022	-0.348547	-0.244949	0.220389	0.0734537	3	0.998801	8.6e-05	104.18	87.243	92.913	-0.21477	127160000
Psat4g169760.1	S721	Protein tyrosine kinase	SDLPAVHHVS(0.175)S(0.825)VER	1	0.57494	0.780289	0.284835	0.68078	-0.18444	-3.42499	0.640059	-3.43429	-2.75366	0.231812	-2.84159	-4.03231	0.0746618	3	0.824719	0.00193473	132.74	112.03	106.75	-0.58173	157430000
Psat2g015200.1	Y1032	DNA polymerase family A	EARQFY(1)CVY(1)T(1)LLGRAR	3	4.70119	3.89441	-2.6878	-2.98868	5.18484	5.25973	4.25463	4.30292	4.45436	4.68397	4.51985	4.26548	0.0759893	2	1	0.00218248	67.115	23.303	49.988	-0.04731	3550000000
Psat0s6989g0080.1	S319	Acetyl-CoA carboxylase carboxyl transferase beta subunit signature	DRLDEDMLSPDPIELDS(0.999)EEESSK	1	1.29509	1.20381	0.610129	0.976633	2.39038	1.84746	1.25853	1.21947	1.15265	-3.316	-2.75609	1.19705	0.0762097	2	0.999463	2.74e-17	136.64	118.04	136.64	-0.31682	566800000
Psat7g212040.1	S62	Protein kinase domain	SYS(0.998)T(0.002)NLAFTPPEYLR	1	0.294355	-0.194494	0.763059	0.0389862	1.42421	0.879909	0.707157	0.396612	-0.0824776	0.670555	0.217512	-0.373576	0.0762333	2	0.99773	3.05e-47	280.62	35.567	280.62	0.55658	304240000
Psat1g089640.2	S101	Membrane fusion protein Use1	KPVS(0.975)PS(0.025)GLR	1	-3.18931	0.868612	0.195594	-0.0758667	-3.25573	-3.00717	0.598066	-3.04691	0.140781	0.483232	0.850327	1.00751	0.0765815	2	0.974653	0.00892272	67.456	45.711	63.408	0.58385	158660000
Psat2g015200.1	Y1029	DNA polymerase family A	EARQFY(1)CVY(1)T(1)LLGRAR	3	4.70119	3.89441	-3.27112	-3.28595	5.18484	5.25973	4.25463	4.30292	4.45436	4.68397	4.51985	4.26548	0.0769192	2	1	0.00218248	67.115	23.303	49.988	-0.04731	3550000000
Psat4g217440.1	S261	NAF domain	SQS(1)FNLDNLFEK	1	-0.850597	-3.48271	-3.20808	-3.36146	0.210803	-0.261123	-2.11306	-0.912476	-1.9781	-1.00013	-3.12304	-3.3232	0.0772145	2	0.99999	0.000107439	192.18	136.92	192.18	1.5768	71760000
Psat3g053920.1	S162	Nuclear transport factor 2 (NTF2) domain	IESQPHVSASY(0.001)AEPPVS(0.996)DY(0.003)GFEEEAR	1	0.508497	-4.10905	0.283957	-2.60079	0.284425	1.05226	1.19252	0.769014	0.115685	0.883272	0.162327	0.852874	0.0772376	3	0.996424	1.09e-06	89.145	70.278	87.948	-0.0014927	247560000
Psat1g143240.2	S7	Ca2+-ATPase N terminal autoinhibitory domain	SFLNGS(0.866)S(0.134)PR	1	-2.66385	0.657782	-0.116515	-2.69885	-2.55041	-2.9831	-3.07635	-2.64719	-0.845068	0.0443134	0.650848	-2.19841	0.0773429	2	0.865737	3.01e-13	152.07	107.62	152.07	-1.2629	72951000
Psat1g167000.1	S705	Protein tyrosine kinase; GUARD CELL HYDROGEN PEROXIDE-RESISTANT1	TAAVAGFS(0.899)PS(0.101)K	1	-1.27815	-3.03542	-2.54323	-3.19139	-1.82301	-0.940936	-1.26719	-0.689716	-0.877151	-3.6556	-3.34259	-3.64577	0.0780247	2	0.899247	0.00085408	100.19	82.378	71.548	0.47952	41218000
Psat2g015200.1	T1033	DNA polymerase family A	EARQFY(1)CVY(1)T(1)LLGRAR	3	4.70119	3.89441	-3.58309	-2.40583	5.18484	5.25973	4.25463	4.30292	4.45436	4.68397	4.51985	4.26548	0.0781514	2	1	0.00218248	67.115	23.303	49.988	-0.04731	3550000000
Psat4g014480.2	S48	SRP40 + C-terminal domain	SNLVSES(0.002)VLNNVEENPLES(0.941)PT(0.055)VVT(0.001)ENK	1	-2.06313	1.99604	0.234548	0.0478764	1.7411	1.37459	-0.469942	-2.48675	-2.6807	-2.8946	-1.98572	-1.89489	0.0782435	3	0.941375	1.82e-18	127.29	114.85	71.506	0.082707	276890000
Psat3g006800.1	S585	GPCR-chaperone	FEELQPLEEFS(0.518)T(0.485)PLS(0.614)S(0.383)PAHFQDAK	2	-3.15013	-4.40864	-2.6258	-2.94031	-2.8171	0.999766	-3.77569	-3.05308	0.995863	0.0225716	-2.1326	-0.802495	0.0784437	3	0.517721	1.86e-06	87.25	76.346	87.25	1.6253	74371000
Psat4g154840.3	S243	Pre-mRNA-splicing factor of RES complex	HVS(0.001)NPS(0.999)PDIS(1)PPR	2	0.0969563	-1.07629	-0.195249	-0.403519	-0.886315	-1.15511	-2.74507	-0.516562	0.205513	-0.00406265	-0.698168	-0.07792	0.078838	2	1	0.000562788	123.29	115.92	123.29	0.38929	400090000
Psat2g131080.1	S95	Putative nuclear localisation signal	S(0.013)S(0.013)S(0.974)VVGTMPLLR	1	-2.46767	-0.577103	-0.312808	-3.08896	-0.0382528	-0.115029	-0.47608	0.16053	-0.306856	-1.12541	0.149733	-0.25711	0.0798707	2	0.974138	0.00310384	128.85	99.303	128.85	0.9695	132460000
Psat1g056360.1	S444	PWWP domain	DKEEDS(1)S(1)DDEVLIAIR	2	-2.82555	-2.49967	-2.28887	-3.20748	0.0400496	-0.871608	-1.46608	-1.56679	-1.09917	-3.06639	-3.737	-0.773633	0.080746	2	1	0.000236973	124.43	102.59	117.98	-1.5607	88569000
Psat4g193760.2	S526	Occludin homology domain	NFS(1)PFEFTEDTGK	1	-3.03408	-3.06153	-3.19783	-3.42429	-1.99307	-2.3095	-3.20652	-2.65565	-2.31044	-3.03496	-2.77345	-2.7134	0.0813665	2	0.999999	0.00415722	87.498	73.909	87.498	-0.41901	21197000
Psat2g004080.4	S203	RNA recognition motif. (a.k.a. RRM + RBD + or RNP domain)	SPLGGY(0.001)NY(0.001)GLS(0.998)R	1	-2.19364	-3.3604	-3.3638	-0.393936	-1.0943	-0.833283	-0.348881	-0.718287	-1.56688	-1.83793	-0.921515	-0.786332	0.081934	2	0.997973	0.00802297	72.898	29.354	62.494	-0.20509	79988000
Psat4g209400.1	S954	CCR4-Not complex component + Not1	FGS(1)ALNIETLVAAAEK	1	-4.19116	-2.6991	-4.6982	-3.85123	-1.19628	-3.09844	-3.33769	-2.56404	-1.78549	-2.61473	-3.35401	-2.45055	0.082115	2	1	0.000344642	103.61	87.231	103.61	-0.17252	17338000
Psat1g199080.2	S29	Ribosomal protein S27	LVQS(1)PNSFFMDVK	1	-3.29333	-4.2346	-0.959125	-2.31837	-2.11018	-0.423589	-0.867105	-1.38418	-1.30816	-1.57276	-1.27893	-1.05584	0.0821356	2	0.999734	0.0073317	124.3	89.618	124.3	3.6628	62138000
Psat7g263720.1	S172	Low temperature viability protein	AVDPEVAALLDDS(0.967)DVS(0.033)R	1	-2.0384	-0.930033	-1.04957	-1.35044	-0.778304	0.292979	-0.66865	-1.55576	-2.42904	-1.06581	-2.41966	-1.54481	0.0827848	2	0.96662	0.000113234	169.28	146.56	143.67	-1.1222	95818000
Psat5g008640.4	T322	Sugar (and other) transporter	S(0.998)ALFPT(0.046)FGS(0.644)MFS(0.64)T(0.672)AEPHIK	2;3	-3.05692	-3.99508	-2.58587	-1.54382	-2.59179	-2.90042	-4.04671	-2.69673	-2.53623	-0.0908852	-0.7026	-2.24949	0.0832807	2	0.67173	0.00131451	65.521	53.907	43.12	-1.2458	26369000
Psat6g173360.1	S34	KH domain	HAS(0.002)S(0.998)PPPESPSQDSAEKPTYVR	1;2	2.40184	2.21424	2.76424	2.39575	1.65026	2.07582	1.66147	2.23496	2.3386	1.77819	2.0939	2.59963	0.0834267	3	0.998331	9.81e-64	288	276.06	213.47	0.37582	864160000
Psat4g212400.1	S1586	SNF2 family N-terminal domain	KVT(0.003)QIVS(0.988)PS(0.054)IS(0.815)S(0.141)QK	2	-2.84056	-1.39039	-0.584901	-2.73177	-1.00021	-1.07864	-0.303953	-0.57609	-0.966993	-1.27937	-0.395704	-0.736051	0.0839044	2	0.988057	0.00236317	95.662	76.829	55.186	-2.276	92056000
Psat6g229160.9	S622	Protein kinase domain	SDDVDNVEPS(0.026)FS(0.026)VGKS(0.948)PPENVNVR	1	-2.20622	-0.8603	-0.403007	-2.99765	-0.0411386	-0.280257	-1.01979	0.107462	0.0553341	-0.809193	-0.198082	-0.826564	0.0840393	3	0.947623	0.000185783	70.213	58.133	70.145	-0.1961	121980000
Psat7g209640.2	S412	RNA recognition motif. (a.k.a. RRM + RBD + or RNP domain)	RPS(1)PPAPGLLS(0.648)S(0.345)PAT(0.007)GAR	2	-3.22847	-3.72719	-3.39534	-3.85314	-0.954246	-3.55929	-2.82145	-3.6144	-0.285437	-3.7915	-0.632608	-0.969516	0.0841094	3	0.647612	0.00217922	69.737	46.132	60.472	0.2555	43901000
Psat6g033480.1	S158	RNA recognition motif. (a.k.a. RRM + RBD + or RNP domain)	GRS(0.974)Y(0.073)S(0.97)RS(0.952)PPPY(0.03)R	3	1.23611	0.804848	0.964536	0.512098	0.382115	-3.24223	-3.32144	1.02916	0.936056	1.0184	1.01986	0.317628	0.0849328	2	0.97447	0.00888316	62.891	43.313	51.211	-0.56853	251220000
Psat6g033480.1	S160	RNA recognition motif. (a.k.a. RRM + RBD + or RNP domain)	GRS(0.95)Y(0.081)S(0.975)RS(0.992)PPPY(0.002)R	3	1.23611	0.804848	0.964536	0.512098	0.382115	-3.20419	-2.94451	1.02916	0.936056	1.0184	1.01986	0.317628	0.0849501	2	0.97461	0.00888316	62.891	43.313	62.891	-0.40299	251220000
Psat6g208200.1	S1394	Unknown gene	KS(0.571)S(0.391)PVPS(0.038)ILSGPQITPSSNAGSK	1	-2.34894	-0.544477	-2.60788	-3.55613	0.0112333	-0.399186	-0.602913	-0.554417	-2.60469	-0.269556	-0.513075	-2.5335	0.0850332	3	0.570972	6.25e-07	88.79	65.618	79.845	1.1463	89325000
Psat6g033480.1	S162	RNA recognition motif. (a.k.a. RRM + RBD + or RNP domain)	GRS(0.95)Y(0.081)S(0.975)RS(0.992)PPPY(0.002)R	3	1.23611	0.804848	0.964536	0.512098	0.382115	-3.02233	-3.29234	1.02916	0.936056	1.0184	1.01986	0.317628	0.0850867	2	0.992449	0.00888316	62.891	43.313	62.891	-0.40299	251220000
Psat1g033200.1	S66	EF-hand domain pair	TLRS(1)DVPQEEELRR	1	2.36993	1.4663	1.51246	1.7732	2.14361	1.83666	1.56894	2.9853	2.80231	2.79305	3.47249	1.98742	0.0871705	3	0.999973	0.00076244	196.3	143.02	196.3	0.076493	838050000
Psat7g004480.1	S1715	Transcription factor/nuclear export subunit protein 2	RS(0.949)EET(0.051)VILQEDPK	1	-0.0363388	0.378994	0.00849628	-0.18815	-0.807845	-0.106299	0.506208	0.245586	0.863037	0.301546	1.0258	0.366094	0.0876543	2	0.948989	0.00503483	83.404	55.107	79.089	3.0642	258540000
Psat6g144680.1	S51	Rab-GTPase-TBC domain	GAFEEDS(1)EDEFYDVER	1	1.38301	0.663214	1.16841	0.706572	1.63963	1.9895	1.05534	1.8536	0.930887	0.932098	1.33342	1.63285	0.0878787	2	1	1.03e-135	352.75	333.92	240.92	-1.1516	497770000
Psat6g151680.3	S706	WD domain + G-beta repeat	S(0.5)S(0.5)PVRPPPILNGVDPMSR	1	1.13856	0.312441	0.0114737	0.457809	1.14782	0.842673	0.811966	1.22537	0.549744	0.702713	0.679546	0.508504	0.088038	3	0.5	4.54e-08	176.1	161.17	176.1	-0.15041	404570000
Psat6g151680.3	S707	WD domain + G-beta repeat	S(0.5)S(0.5)PVRPPPILNGVDPMSR	1	1.13856	0.312441	0.0114737	0.457809	1.14782	0.842673	0.811966	1.22537	0.549744	0.702713	0.679546	0.508504	0.088038	3	0.5	4.54e-08	176.1	161.17	176.1	-0.15041	404570000
Psat0s4638g0040.1	S2	Eukaryotic elongation factor 5A hypusine + DNA-binding OB fold	S(1)DEEHQFESK	1	3.94466	4.07933	4.76937	3.419	2.19643	2.88314	3.5781	3.6301	2.84296	3.23777	3.92349	3.30994	0.0882062	2	1	2.32e-17	234.65	180.39	218.55	0.010143	2496800000
Psat2g187240.1	S318	KH domain	GLS(1)PAQAIVGSDQVQIQVPNEK	1	-3.54844	-3.00622	-2.65112	-2.82088	-0.0174723	-0.470328	-3.61788	-1.56946	-2.09005	-2.93453	-3.97357	-3.49124	0.0882583	2	1	5.96e-08	102.48	61.278	102.48	-0.17938	49354000
Psat5g043920.1	S301	Binding	S(1)AELPLEES(0.883)S(0.117)PEDETK	2	-0.166775	-0.983131	-1.1993	-1.52577	-0.105247	-0.043891	-0.820854	0.0234051	-0.502092	-0.701719	-0.516054	-0.718169	0.089524	2	0.882582	8.56e-05	180.78	138.44	117.26	-0.42907	125700000
Psat6g056920.1	S17	Linker histone H1 and H5 family	ATEEPIIAVEPVPEPS(1)VLEK	1	-2.41865	-2.49091	-2.76346	-3.21654	0.63536	-0.613229	-2.9412	-2.80634	-2.93171	-3.06667	-4.36067	-3.05284	0.0903071	2	1	1.71e-12	208.34	187.95	208.34	0.45724	72332000
Psat7g176440.1	S657	Protein kinase domain	S(1)DANYQMDVDRPQSSNAAAEAVPLEK	1	-1.4336	-1.13407	-0.787471	-2.53388	-1.23227	-3.21609	-2.83023	-3.54472	-3.19948	-3.40548	-2.94818	-1.79095	0.090531	3	0.999895	2.74e-05	74.838	62.524	74.838	2.5757	37228000
Psat6g183400.1	S195	Phosphoglucomutase/phosphomannomutase + alpha/beta/alpha domain II	DEAFLCPVDGS(0.001)IMIT(0.034)AS(0.965)HLPFNR	1	-3.13304	-3.05657	-1.10344	-1.08335	-1.12053	-0.791638	-0.877293	-1.6037	0.292982	-0.394499	-0.786238	-1.64941	0.0923751	3	0.965451	8.15e-18	137.35	124.03	137.35	-1.6893	95788000
Psat2g175920.2	S409	SAD/SRA domain	RKPVNIVQAGS(1)EEENNATQR	1	0.269894	0.627525	0.614079	0.426249	-0.678157	-0.425155	0.354671	0.282049	0.0572109	0.27392	0.923166	0.509091	0.0927284	3	1	1.03e-08	138.08	123.92	138.08	0.52717	219240000
Psat7g210320.1	S553	SnRK1-dependent splicing factor; loss-of-function of SRRM1L leads to the occurrence of alternative pre-mRNA splicing events and compromises plant resistance to salt stress. Salt stress can activate SnRK1 to phosphorylate SRRM1L, triggering enrichment of functional NFYA10.1 variant to enhance plant salt resistance; 10.1111/nph.19699	KLS(1)PEVYKPS(0.01)S(0.99)PLQSIQTDK	2	2.99528	2.68544	2.62092	2.74649	3.31279	3.25305	2.94134	2.84263	-3.48702	2.81477	-3.08423	2.91359	0.0935955	3	0.989552	9.8e-15	214.47	191.25	200.48	-0.0095336	1462700000
Psat5g288000.6	S222	Nucleic acid binding protein NABP	NSPVTGFPS(1)RPAS(1)R	1;2	1.62978	1.46566	2.03836	2.19041	1.80199	-2.43639	-2.5063	-2.52243	-3.73004	1.7403	-3.1111	0.811568	0.0940548	2	0.99987	0.00453891	78.441	59.383	78.441	3.4004	481520000
Psat7g064240.1	S218	Regulation of cellular nucleobase + nucleoside + nucleotide and nucleic acid metabolic process	S(0.025)GS(0.969)PT(0.006)PSTLYEADR	1	-0.687464	-0.533234	-0.13687	0.00213623	-2.90977	-0.93937	-2.76702	-0.0931778	-0.267229	-0.757219	-0.570835	-0.377669	0.0942916	2	0.968695	0.00405493	109.84	79.4	79.81	0.61307	112860000
Psat4g148960.2	S174	Cellulose synthase	VLNIPYSS(0.001)DVNQS(0.999)PNMR	1	1.54797	-3.04338	1.08949	-3.26975	1.77217	1.58714	1.24141	1.31586	1.31654	1.66904	1.05998	1.08293	0.0945581	2	0.999081	0.000358322	139.9	123.37	139.9	0.0055917	419340000
Psat3g100680.1	S61	Formin Homology 2 Domain	T(0.051)LRS(0.963)DS(0.993)S(0.993)LELFPR	1;3	-0.504662	-1.05725	-1.61176	-2.40803	-0.707772	-1.10327	-2.31516	-1.89776	-3.45134	-3.21807	-1.3234	-2.92133	0.0947169	2	0.992896	5.2e-09	143.96	125.69	47.301	0.05534	59616000
Psat3g156920.1	T149	MIF4G domain	APISQPPSVISDSAAPT(0.042)T(0.958)PAK	1	-3.28254	-2.89832	-0.351899	-3.04285	-0.511823	-1.11318	-0.543592	-2.84562	-0.167187	-1.19501	-0.571907	-0.365693	0.0950439	2	0.95774	2.04e-11	125.73	108.45	109.54	-2.9217	96594000
Psat7g144160.1	S69	Histone H2B signature	VIPVHEAQET(0.428)KGDDS(0.475)T(0.113)S(0.507)S(0.369)T(0.052)T(0.047)T(0.009)ITTENNK	2	0.663883	0.816774	1.43164	0.343559	0.650752	-2.47838	-0.226898	-3.04379	-3.14866	-2.89073	0.483082	-0.602939	0.0953934	3	0.506944	1.82e-07	96.492	84.86	96.492	-0.39802	217300000
Psat2g189000.1	S223	GC-rich sequence DNA-binding factor-like protein	QARPPAPDYISLDGGSNHGAAEGLS(1)DEEPEFR	1	-1.50312	-0.428793	-0.239655	0.216219	-1.03776	-0.156892	0.393261	-0.725147	-3.17821	-0.752478	-0.646255	-3.52766	0.0957874	3	0.999815	1.5e-09	90.999	82.381	73.665	1.472	219460000
Psat6g063800.1	S1228	Myosin head (motor domain)	S(0.107)S(0.107)PS(0.694)S(0.091)ANLPAPLEVVR	1	-0.0978279	-3.44587	-2.53058	-2.70491	-0.408206	-0.955609	-2.66033	-0.726185	-2.33302	-3.77652	-3.45308	-2.79988	0.0964388	2	0.694318	0.000553663	92.977	74.564	92.977	-0.25198	46255000
Psat3g013640.1	S709	WD domain + G-beta repeat	S(0.5)S(0.5)PARPSQILNGVDPTGR	1	-3.09742	-3.04261	-2.82192	-3.05944	-3.69076	-2.78016	0.290981	-2.46475	0.192114	0.801338	0.710413	-3.34669	0.0966638	3	0.499998	5.93e-08	172.42	154.96	172.42	-0.053693	123800000
Psat1g026760.2	S10	Phospholipase/Carboxylesterase	MNFAAPS(0.032)IGS(0.968)VGGR	1	-2.09542	-3.06812	-3.21461	-2.66486	-1.26219	-1.55185	-2.69007	-2.35975	-2.04037	-3.18884	-3.18431	-3.45091	0.0971264	2	0.967982	0.00256019	86.944	71.678	68.751	-2.1195	24431000
Psat4g214480.2	S512	Transferase activity + transferring phosphorus-containing groups	T(0.055)RS(0.319)S(0.626)PELTDSYGEVSSQGR	1	-1.70937	-2.88695	-1.58663	-2.01674	-1.2851	-3.11717	-3.19986	-1.21922	-3.57356	-3.28985	-3.17302	-2.90403	0.0976538	2	0.626091	0.0001668	102.78	78.394	78.516	-0.1891	54263000
Psat5g275280.1	S202	Protein of unknown function (DUF1681)	FFEPS(0.003)QNS(0.802)PS(0.195)EEK	1	-0.161205	-1.99407	-0.583978	-0.185925	-1.39373	-1.61339	-3.83133	-3.76384	-3.11033	-1.33244	-1.34377	-0.544723	0.0997487	2	0.802057	0.00371848	107.53	92.85	107.53	-1.6584	79672000
Psat4g154840.3	S239	Pre-mRNA-splicing factor of RES complex	HVSNPS(1)PDIS(1)PPRR	2	0.0969563	-1.07629	-0.195249	-0.403519	-0.886315	-1.15511	-3.33701	-0.516562	0.205513	-0.00406265	-0.698168	-0.07792	0.101604	2	0.999706	0.000562788	123.29	115.92	83.499	-1.1217	391710000
Psat6g224320.1	S558	Protein kinase domain	LANIAGT(0.042)S(0.668)PT(0.264)LQS(0.026)NR	1	-1.89007	-0.551704	-0.975425	-2.19514	-1.03212	-0.821143	-2.23734	-0.826593	-1.34352	-2.37482	-3.41168	-2.71142	0.102142	2	0.668486	0.00562718	75.316	57.452	75.316	1.5675	56093000
Psat3g096560.2	S151	Unknown gene	DCNS(1)DTDDADPANDLLSLLTNPSR	1	-0.609385	-3.98244	-1.6503	-1.94159	1.84332	0.246942	-1.43045	-0.985235	-1.82704	-0.729439	-2.59803	-3.54762	0.102361	2	0.999591	1.36e-99	307.64	283.42	253.18	-0.69223	187790000
Psat5g092680.1	T242	Oxysterol-binding protein	ALTSSDLAT(1)PEDIVVSTEK	1	-1.49521	-1.64124	-0.70308	-2.49491	0.581286	-0.555409	-1.15494	-0.875097	-3.83505	-1.20765	-1.65885	-1.50353	0.103217	2	0.999986	4.77e-07	137.45	115.61	137.45	1.9363	116330000
Psat1g210880.1	S11	Unknown gene	VLDTILS(0.002)S(0.161)S(0.048)S(0.789)PR	1	-4.18097	-3.89778	-1.8868	-2.04247	0.941627	1.22219	0.562115	-3.05886	-2.36268	-3.10163	0.741104	-3.24569	0.103312	2	0.789306	1.05e-11	225.33	182.52	207.04	0.4988	141950000
Psat7g168280.1	S170	Zinc finger C-x8-C-x5-C-x3-H type (and similar)	VLLLPPPPS(1)PPPQNNVK	1	2.39963	2.10695	1.30351	0.655952	1.22591	0.856009	0.559841	0.105688	0.798977	1.23836	1.18782	1.12416	0.104249	3	1	8.14e-05	156.6	140.07	77.39	2.0221	542460000
Psat7g013680.1	S698	Frigida-like protein	NLAPLHPS(1)PS(1)PR	1;2	-0.21546	0.985968	1.31634	0.970755	0.874999	1.16398	1.51175	0.432627	1.22165	1.45885	2.4381	1.62352	0.104596	2	1	0.00121687	154.86	131.71	66.004	0.57015	460320000
Psat5g091800.1	S45	GDP-fucose protein O-fucosyltransferase	DGAGAGDSSPLIPENDLS(1)DDDRHS(1)PK	2	-0.568327	-1.31094	-0.965848	-0.91993	-0.599116	-0.445022	-1.29089	-0.163519	-3.49574	-1.00312	-3.57472	-0.660262	0.104629	3	0.999987	4.95e-05	80.418	57.025	80.418	-0.59484	92483000
Psat7g170520.3	S11	Cellulose synthase	S(0.838)S(0.154)LS(0.006)S(0.001)T(0.001)S(0.001)DASEANKPPLPPTVTFGR	1	-0.999159	-0.987579	-2.82752	-1.19975	0.116763	-3.10418	-3.06587	-2.55868	-3.04428	-3.748	-3.4038	-2.89622	0.10494	2	0.838062	3.47e-19	155.68	141.03	104.86	2.2833	199070000
Psat2g087120.1	S581	Phosphatidylinositol 3- and 4-kinase	S(1)ANEQLPASISFVK	1	-0.364758	-3.12416	-2.87077	-2.14423	-0.711669	-0.759034	-1.32263	-0.905254	-0.854916	-0.973232	-0.930635	-1.60075	0.105802	2	1	0.00484028	107.35	87.338	107.35	-0.74874	69468000
Psat7g074440.2	S598	Purine ribonucleotide binding	S(0.5)S(0.5)EYETLDIEPSLENVPLVAK	1	-1.47431	-2.49685	-3.06065	-2.37645	-0.408769	-0.992385	-2.70237	-2.82754	-2.85279	-2.758	-4.8625	-3.08875	0.106002	2	0.499999	3.32e-12	164.93	141.37	164.93	-0.087649	35482000
Psat5g163240.2	S741	Encodes VCS (VARICOSE). Involved in mRNA decapping; ABA-unresponsive SnRK2 protein kinases regulate mRNA decay under osmotic stress in plants	FFCS(1)QAS(1)DLGNEVAR	1;2	1.00783	-0.106447	1.38607	1.53392	2.26777	1.90604	1.4867	1.49725	2.13345	1.24984	1.43873	2.03102	0.106468	2	1	1.12e-26	260.25	233.72	60.598	0.13295	601190000
Psat1g222840.1	S877	Eukaryotic translation initiation factor 3 subunit C	ALS(1)FNQAGGSGGYSR	1	1.85822	1.36016	1.78441	1.50914	1.59719	1.6012	1.26723	-3.50117	-2.51068	-3.64883	-2.30536	1.6346	0.106614	2	1	0.00316373	142.19	117.5	142.19	1.9387	424960000
Psat3g094760.2	S447	BAR domain	VGHS(1)APLGLR	1	-2.03017	-2.00812	-2.19069	-1.526	-3.26328	-3.52395	-2.90289	-2.42312	-2.58966	-2.41252	-3.07262	-0.740476	0.10713	2	1	0.00782459	79.659	57.666	72.2	-2.2289	17118000
Psat6g240280.1	S431	Rab-GTPase-TBC domain	GKPT(0.013)NVEES(0.287)PVGDS(0.685)PIS(0.016)QHEGNGLK	1	-2.93171	-2.99179	-2.52899	-3.4524	-0.318913	-2.80511	-2.5531	-0.338093	-3.05263	-0.614443	0.406487	-1.09021	0.107886	3	0.684518	6.68e-05	67.353	59.55	67.353	0.2676	53423000
Psat6g049400.1	S633	Unknown gene	S(0.952)FT(0.048)AAGKPSTADGSIVAK	1	0.881222	0.455559	1.33074	0.760605	-3.32131	-0.0750856	1.03189	1.32215	-3.26212	-2.93231	1.05665	-3.06652	0.107985	2	0.95215	1.12e-06	109.48	90.154	109.48	0.061153	308220000
Psat2g031760.1	S416	Ankyrin repeats (3 copies)	DLDFEMELLGLDS(1)PRR	1	0.698124	1.14233	-0.749761	-1.13406	1.00373	0.479695	-0.628496	-0.742796	-1.27935	-0.759445	-1.43483	-1.31603	0.108734	2	1	9.62e-18	239.58	188.97	72.175	-0.50864	600120000
Psat1g219960.1	S469	Lung seven transmembrane receptor	YAYSEEVGEES(1)DDEEALSLTK	1	-3.15728	-1.60878	-3.88741	-1.36968	-0.483787	0.421437	-1.31626	-0.908655	-0.789181	-2.67296	-2.82325	-0.0517187	0.109485	2	0.99975	1.19e-11	138.97	118.88	99.481	1.0406	81593000
Psat1g055600.1	S78	Protein of unknown function (DUF1421)	S(1)LPDSSPNYGASLTK	1	-2.90595	-3.42849	-1.85417	-2.62528	-3.20476	-0.582398	-1.69201	-1.34291	-2.53949	-3.34201	-3.71685	-2.51993	0.109733	2	0.999764	0.0039274	82.651	66.645	82.651	-1.4705	22419000
Psat5g243840.1	S413	Monovalent inorganic cation transport	EEPKPS(0.996)PVET(0.004)LATQK	1	-0.144535	-0.701984	0.372211	0.449202	-0.396729	-0.951724	-0.477247	-0.666973	-0.083086	-0.170023	-0.572687	0.0990362	0.110175	2	0.995965	0.00425386	79.652	58.256	79.652	-0.1682	170690000
Psat5g127240.1	S303	Protein of unknown function + DUF573	LVLEPDS(1)PLPVVK	1	2.82407	2.28469	2.76273	2.10709	4.56385	2.97757	2.80781	2.81869	2.40989	2.12447	2.41554	2.86463	0.11053	2	1	9.12e-12	229.02	184.38	155.08	0.56986	3385400000
Psat5g008640.4	Y344	Sugar (and other) transporter	EGEDY(0.628)MS(0.38)DGAAGGS(0.99)DDDLHS(0.002)PLISR	2;3	-3.00314	-2.94453	-1.97879	-3.32546	0.360915	0.288341	-2.67226	-0.283222	-2.99046	-3.42145	-0.529509	-0.0194044	0.111525	2	0.62776	0.000278865	61.89	57.26	61.89	-0.89545	94316000
Psat3g140000.4	S9	Putative zinc finger in N-recognin (UBR box)	IDS(0.996)PS(0.004)ESQPLSPR	1	-1.26935	-3.14709	-0.177165	-1.78127	-0.496654	0.219691	-1.4567	-0.800774	-2.68229	-0.707924	-3.60073	-2.81427	0.112022	2	0.996403	0.00367387	93.823	68.293	93.823	0.37178	99641000
Psat3g014440.1	T341	EamA-like transporter family	SQEVDNMKLEDAT(1)DQDEGIK	1	-1.58217	-1.31082	-3.1348	-1.81817	-1.08978	-0.331876	-0.977024	-0.579245	-1.21722	-1.76805	-1.14288	-3.55976	0.113269	3	0.999999	0.0016316	78.661	64.631	64.845	0.61731	120050000
Psat3g055160.4	S106	Ubiquitin-binding WIYLD domain	LPTS(0.017)GGS(0.96)PS(0.011)S(0.011)AVSPVK	1;2	-1.30327	-3.96349	-4.26358	-2.07163	-1.28407	-0.90832	-2.38632	-0.356276	-0.83787	-1.18685	-2.68539	-1.1856	0.113995	2	0.96025	0.000442659	107.98	62.719	107.98	1.0429	45174000
Psat1g128080.1	S29	Unknown gene	GHPHPPPPPHAALS(0.14)PPIRDPIFS(0.86)MR	1	-2.82337	-3.52128	-2.71759	-0.432241	-1.71657	-0.889934	-2.40223	-0.454542	-3.17653	-2.50825	-2.87555	-3.06912	0.114379	4	0.860276	6.45e-05	71.974	62.953	65.581	-0.22025	44770000
Psat2g157360.2	T71	Domain associated at C-terminal with AAA	SPTLT(0.5)LIIEES(0.5)T(0.5)GIT(0.5)R	2	-0.43067	-0.706215	1.48849	1.63306	-2.25024	-2.78538	0.492889	-0.191048	-2.79624	-3.33502	-2.86816	0.652791	0.114879	2	0.499999	0.00109256	77.379	38.596	77.379	4.0372	227270000
Psat2g181120.2	S240	Protein of unknown function (DUF544)	AMS(1)FDGSPHSASDQALR	1	0.85854	0.550901	2.03485	1.5149	0.307113	0.910136	0.76774	0.278231	1.34555	0.723114	1.43262	1.95831	0.115877	2	1	5.44e-05	184.37	161.49	184.37	-1.4251	601330000
Psat2g187240.1	S807	KH domain	T(0.006)VS(0.994)PQPAYPQYDSTQVYGAPR	1	1.42175	-4.44737	0.935561	-2.71687	2.35252	2.41511	2.14272	1.86293	1.64361	2.49703	1.75691	-2.26566	0.116215	2	0.993926	1.08e-14	199.75	173.77	172.83	-0.94721	587460000
Psat5g128840.3	S9	Major intrinsic protein	EQDVS(1)LGANKFPER	1	-1.36008	-3.35615	-3.59608	-0.600592	-0.426661	-1.13042	-0.0259228	0.746998	-0.197136	-1.12988	-2.62332	0.500964	0.116445	3	1	0.00288072	81.317	69.797	75.239	0.57789	107210000
Psat5g110040.1	S880	Piwi domain	FEDKS(0.976)ET(0.057)S(0.673)S(0.672)S(0.612)HGGLS(0.011)AAGAVPVPQLPK	3	0.803604	1.21396	-2.4965	-2.77135	1.6968	1.35882	0.781288	0.77269	0.881594	1.11944	0.531431	0.556062	0.117361	3	0.975543	7.99e-13	115.67	108.72	115.67	-1.1593	271800000
Psat5g036560.1	S265	Unknown gene	KAPQTEPMAIEDTAPVPGS(0.583)S(0.417)Q	1	-3.6774	-1.27328	-2.67927	-3.12243	-0.255282	-0.304923	-3.37246	-0.945925	-3.37932	-3.07792	-2.01173	-2.98834	0.117387	2	0.583488	5.47e-05	80.975	65.45	80.975	0.45807	44592000
Psat5g058880.1	S24	PB1 domain	SFHVENGNGKPPS(0.81)PS(0.19)HPQPGDGAER	1	-1.50389	-1.45244	-0.979386	-0.469898	-3.2378	-2.48281	-0.334293	-3.3441	-2.31189	-2.03955	-2.4726	-2.44721	0.118245	4	0.809845	0.000135215	65.213	51.198	65.213	-0.079039	59416000
Psat5g053800.2	S219	Domain of unknown function (DUF4210)	S(0.004)LVGS(0.994)FEES(0.002)LLSGR	1	-1.86808	-2.79657	-1.979	-2.54517	-2.61301	-2.70051	-4.39823	-4.37417	-2.0854	-3.53791	-3.72664	-3.33013	0.118341	2	0.993536	0.0129118	68.809	53.837	68.809	-0.46405	5861400
Psat5g243840.1	S435	Monovalent inorganic cation transport	TKS(1)DNDDYEFENPHK	1	3.52321	3.70904	4.10677	3.51242	2.57195	2.96239	3.21261	3.74747	3.35926	3.26975	3.53084	3.89999	0.11938	3	0.999998	1.79e-26	261.17	214.62	261.17	-0.62308	2232100000
Psat6g181320.5	S266	Zinc-finger double-stranded RNA-binding	FEQHLIS(0.5)S(0.5)PR	1	-0.477858	-0.358675	-0.487025	-0.631956	-1.14363	-1.00442	-0.338142	-0.79878	-0.450916	-0.729202	-0.356539	-0.408952	0.119543	2	0.5	4.13e-06	122.33	104.85	122.33	-0.15658	119360000
Psat6g181320.5	S267	Zinc-finger double-stranded RNA-binding	FEQHLIS(0.5)S(0.5)PR	1	-0.477858	-0.358675	-0.487025	-0.631956	-1.14363	-1.00442	-0.338142	-0.79878	-0.450916	-0.729202	-0.356539	-0.408952	0.119543	2	0.5	4.13e-06	122.33	104.85	122.33	-0.15658	119360000
Psat0s3258g0040.1	S12	NAD dependent epimerase/dehydratase family	PSSLEDELFPS(0.849)T(0.151)PGK	1	-1.12948	-0.44223	0.512601	-2.61585	-2.88802	-3.06121	-2.24884	-2.16688	-0.484997	-2.1386	-2.36446	-3.19453	0.120062	2	0.849219	5.32e-18	238.67	198.2	238.67	0.7113	64898000
Psat2g188960.1	S333	VHS domain	YEELKPPPGAPLQPEPAMIPVAVEPDES(1)PR	1	1.33332	0.993135	1.61174	1.44245	2.62878	2.33381	1.51813	1.56321	1.27465	1.89747	0.700924	1.58476	0.120633	3	1	9.44e-36	157.86	142.96	157.86	0.21254	685430000
Psat7g082560.1	S75	TMEM214 + C-terminal + caspase 4 activator	ILEAQS(1)AADADFDDAPVR	1	-0.290319	-0.813831	-0.222207	-0.0395679	0.985099	0.18926	-0.138731	-0.0347843	-0.0666466	-0.197887	0.0219955	0.147773	0.120966	2	1	1.23e-07	174.78	144.21	102.62	-0.9581	217770000
Psat3g192000.1	T409	Unknown gene	GGAGPQGQVATVNNMPY(0.005)GS(0.021)AT(0.974)PPAR	1	-1.15261	-0.963623	-0.286723	-0.528778	0.0289869	0.119473	-0.258011	-0.896976	-0.429922	-3.23094	-0.477982	-2.99624	0.121134	3	0.974001	1.93e-18	151.89	135.58	81.967	-0.2009	237760000
Psat2g176160.2	S89	Ribosomal protein L19	VSES(1)DLEVEQLKPPR	1	2.35949	1.71908	2.53126	2.333	2.45621	2.50873	2.38264	2.16227	1.72526	1.74874	1.98868	2.30106	0.121567	2	0.999998	3.89e-92	319.91	290.15	307.32	0.56724	1169000000
Psat6g186400.2	S12	Alkaline and neutral invertase	KIS(0.683)S(0.708)HCS(0.552)IS(0.056)EMDDFDLSR	2	-0.563341	-0.569971	-1.5757	-1.34812	-1.96694	-2.63775	-3.63142	-0.895149	-2.09911	-3.3015	-4.36864	-1.16072	0.122248	3	0.708244	0.00952011	52.909	36.967	52.909	-0.1219	31838000
Psat1g020440.2	S289	Unknown gene	VHVLPDENVETS(0.058)S(0.941)LEEPETR	1;2	-0.347269	-0.0407219	-2.90762	-2.95047	1.53203	-0.583913	0.55518	0.863194	-2.86492	-0.716843	-0.799028	0.729897	0.122679	3	0.941449	1.19e-08	142.88	129.04	133.41	-1.1981	263990000
Psat4g212400.1	S1590	SNF2 family N-terminal domain	KVTQIVS(0.977)PS(0.026)IS(0.838)S(0.159)QK	2	-3.67851	-1.39039	-0.584901	-2.12874	-1.00021	-1.07864	-0.303953	-0.57609	-0.966993	-1.27937	-0.395704	-0.736051	0.122775	2	0.83806	0.00236317	95.662	76.829	95.662	-1.2539	92056000
Psat4g194560.2	S45	Ribosomal L28e protein family	ESNNLYNLNS(1)FK	1	-3.21199	-2.81589	-1.33465	-3.29248	-1.88319	-2.03219	-0.679476	-1.08271	-2.00019	-2.71173	-1.62428	-0.881278	0.123327	2	0.99999	0.00198003	101.3	80.351	101.3	0.52991	58255000
Psat4g145160.1	S146	Plant family of unknown function (DUF810)	S(0.436)ES(0.567)LDS(0.986)AQERELT(0.011)VDDIEDFDDDDDISTVEGLR	2	-4.39515	-2.35155	-2.61525	-2.26803	0.330333	1.04112	-2.56839	-1.09312	-3.16911	-0.00963783	-0.997169	-3.25016	0.123653	3	0.985671	8.75e-28	130.24	120.69	130.24	-2.0185	91534000
Psat5g043920.1	S293	Binding	S(1)AELPLEES(0.859)S(0.141)PEDETK	1;2	1.14705	0.722666	-1.1993	-1.52577	0.955752	0.983697	0.529264	1.22017	0.502403	-0.701719	-0.516054	-0.718169	0.124474	2	1	8.56e-05	180.78	138.44	180.78	-0.70253	226680000
Psat2g021800.1	S686	ATLARP1A, LA RELATED PROTEIN 1A, LARP1A	FFS(0.853)S(0.147)NFR	1	-1.26961	-2.93196	-2.33608	-3.06537	-3.465	-3.39229	-2.87846	-3.25639	-3.16013	-2.86153	-2.50732	-2.65644	0.125335	2	0.852958	0.0179619	58.981	43.319	58.981	0.43678	9670400
Psat2g008640.1	S260	Coiled-coil domain-containing protein 55 (DUF2040)	S(0.045)T(0.045)S(0.909)PLDMKPNLVASSEGK	1;2	-1.18652	-0.996717	-2.60151	-3.14627	-1.66878	-3.58515	-3.13097	-0.464182	-1.0671	-0.227175	-0.413727	-0.848405	0.125743	3	0.908664	0.0180116	49.125	31.109	40.349	-0.55064	45079000
Psat4g015240.1	S54	Cotton fibre expressed protein	NQTNQQQPQLNPSPS(1)LLQR	1	1.49586	0.493896	0.796498	1.12624	1.9052	1.55169	1.19282	1.69382	0.941683	1.29831	1.96253	1.5803	0.126272	2	0.999722	1.68e-84	303.11	276.27	208.52	0.39127	625660000
Psat5g141360.1	S309	Zinc finger C-x8-C-x5-C-x3-H type (and similar)	KFNETATFVPIIIS(0.071)PS(0.93)PVVS(1)PR	2	-1.42016	-2.77519	-1.1841	-1.30285	-1.36522	-1.06248	-2.50936	-2.42209	-1.98276	-3.58787	-2.76015	-2.64228	0.127026	3	0.999915	1.53e-11	120.41	100.26	84.561	0.20276	106340000
Psat2g157360.2	S67	Domain associated at C-terminal with AAA	SPTLT(0.5)LIIEES(0.5)T(0.5)GIT(0.5)R	2	-0.43067	-0.706215	1.48849	1.63306	-3.31186	-3.24022	0.492889	-0.191048	-3.59887	-3.99503	-2.49717	0.652791	0.127059	2	0.499999	0.00109256	77.379	38.596	77.379	4.0372	227270000
Psat5g298760.1	S770	Protein of unknown function (DUF632)	MYMHLSSISQNLGQNS(0.5)S(0.5)	1	-1.43713	-3.50038	-3.49518	-2.86575	-0.890531	-0.913157	-1.20194	-2.97652	-2.62796	-1.94077	-2.11201	-2.66647	0.127112	2	0.5	0.000162573	124.04	96.392	124.04	-3.1381	36887000
Psat2g157360.2	T68	Domain associated at C-terminal with AAA	SPTLT(0.5)LIIEES(0.5)T(0.5)GIT(0.5)R	2	-0.43067	-0.706215	1.48849	1.63306	-2.91961	-2.35364	0.492889	-0.191048	-2.78312	-2.69066	-2.95299	0.652791	0.127716	2	0.499999	0.00109256	77.379	38.596	77.379	4.0372	227270000
Psat4g115320.1	S929	Proline rich extensin signature	RHS(0.973)PY(0.02)S(0.006)S(0.001)LDNSR	1	-2.53377	-3.26143	-2.44597	-3.45399	-2.21553	-1.54587	-0.761105	-3.51329	-0.910545	-0.890018	-1.06629	-2.90581	0.128321	3	0.972877	0.0222859	48.899	35.471	48.899	1.5206	40615000
Psat6g000400.1	T7	NADH:flavin oxidoreductase / NADH oxidase family	GGET(1)PVPLLTPYTLGK	1	-1.62862	-0.785929	-2.22606	-2.06455	-1.12111	-1.2406	-2.11405	-2.19923	-2.14832	-3.18808	-2.19568	-2.34148	0.128337	2	1	0.000436072	102.15	88.345	102.15	1.983	45815000
Psat0s1051g0040.1	S92	Protein phosphatase 2C	GFAS(1)GPLDR	1	-2.24076	-1.57706	-2.53606	-2.82765	-3.55271	-3.49942	-2.54073	-2.69989	-3.1375	-3.38964	-2.36946	-2.69651	0.129218	2	1	0.0145832	61.65	33.138	61.65	-0.57453	15543000
Psat2g162440.5	S207	Vacuolar amino acid transporter YPQ1	SGPSATGLSEDS(0.001)S(0.001)DDES(0.912)HS(0.082)PPT(0.002)T(0.002)QPRPIPR	1;2;3	-3.09861	1.4463	0.529885	-2.96445	-2.36592	-2.82914	2.38609	1.25121	1.53671	2.9196	1.20482	2.92061	0.130627	4	0.911787	6.26e-51	235.35	220.65	187.68	-0.37568	428950000
Psat2g151560.1	S120	RNA recognition motif. (a.k.a. RRM + RBD + or RNP domain)	S(1)RS(1)PPDRNGGDTLYVTGLSSR	2	-3.0018	0.943787	-3.05592	1.87476	1.51877	1.71471	1.21312	1.16431	0.864172	1.31335	1.02818	1.3839	0.13083	3	0.999988	9.02e-11	128.89	113.83	72.425	-0.71988	397330000
Psat3g109880.1	S223	Ribosomal Proteins L2 + C-terminal domain	GVAMNPVEHPHGGGNHQHIGHAS(0.786)T(0.214)VR	1	-3.2393	-3.3781	-2.72995	-2.0922	-0.882308	-0.000544548	-2.69097	2.11696	-2.08164	0.378899	-3.93672	-2.67437	0.131024	5	0.785805	0.000680119	52.359	29.658	42.322	1.6396	92114000
Psat7g116080.1	S126	DDT domain	KPVAEPLPDS(1)PVDDPR	1	-0.129927	0.189369	0.599517	0.527985	-0.169297	0.24825	0.228327	0.351145	0.493055	0.447287	0.482237	0.894382	0.131339	2	1	0.000927916	152.37	103.75	116.35	0.7048	288920000
Psat7g020920.2	S4	Proteasome complex subunit Rpn13 ubiquitin receptor	S(0.446)T(0.563)S(0.61)S(0.381)IDDFPAVQEVMLEFR	2	-2.67752	-4.85112	-2.28619	-1.83232	0.250289	-0.568727	-2.35069	-2.35127	-2.71026	-2.48222	-4.46753	-2.29901	0.13192	2	0.610393	1.27e-07	138.55	114.26	138.55	0.3021	108890000
Psat0s3911g0120.1	S31	CBS domain	VEDLWDGQEAQLS(0.991)PT(0.009)EK	1	-1.56174	-2.90131	-3.8296	-2.46014	-3.17485	-2.47861	-0.988247	-1.76747	-1.35854	-1.74909	-1.62266	-0.965756	0.133504	2	0.990999	0.000185308	137.14	110.66	118.48	-0.26698	28868000
Psat2g188960.1	S201	VHS domain	S(0.011)AS(0.989)VPELPHVDDLSHQFQR	1	2.4579	2.97499	0.987378	1.22003	2.43051	0.927697	1.31389	0.693438	0.657789	1.17249	0.774839	0.346984	0.13437	3	0.989423	1.67e-07	136.56	124.37	103.58	-3.2353	505120000
Psat3g006000.1	S154	Domain of unknown function (DUF296)	LPS(1)PVGESASSLGFR	1	0.541624	0.548344	-0.487256	-0.358736	0.377641	-0.567227	-0.239172	-0.423096	-1.09299	-0.582556	-1.07737	-0.0742216	0.135555	2	1	0.00345405	143.97	100.29	143.97	0.019367	154730000
Psat7g019120.1	T304	AtTZF2 are involved in ABA and JA responses	GPMIRPGFCS(0.973)LPT(0.139)T(0.787)PT(0.101)QPPNR	2	-3.60837	-0.479267	0.482934	0.0354156	-3.56788	-3.09421	-2.80501	-3.24648	-2.02142	-0.073843	-3.49222	0.936475	0.135854	3	0.786664	0.0117114	52.707	20.616	48.389	0.74404	102540000
Psat0s3731g0120.2	S1494	GYF domain; ESSENTIAL FOR POTEXVIRUS ACCUMULATION 1, EXA1, LRH, MUSE11; eIF4E BP	TIS(1)APTSLK	1	-1.93548	-1.95179	-2.80921	-2.54782	-2.37791	-2.31298	-2.07116	-0.809664	-1.15385	-1.42183	-1.23286	-2.0069	0.136192	2	0.999503	0.00533613	73.781	21.503	73.781	-0.27857	41796000
Psat7g045320.1	S449	DnaJ domain profile.	SAPAAAAVS(0.945)PT(0.028)S(0.028)QFDELDDFAMGSSHSNDVER	1	-3.81336	-2.73492	-1.48438	-2.843	0.636348	-0.800954	-1.1629	-3.19747	-3.91821	-1.61376	-3.64994	-2.42702	0.137916	3	0.944834	1.92e-10	100.72	83.779	100.72	1.2296	76704000
Psat5g009840.1	S965	The Arabidopsis EH proteins (AtEH1/Pan1 and AtEH2/Pan1) are components of the endocytic TPLATE complex (TPC) which is essential for endocytosis	DSPFVTSTVES(1)PSNEFSTSPFAK	1;2	0.409573	0.511936	0.813611	0.932095	1.76433	1.74687	0.607603	0.616796	0.761084	0.191896	0.248755	0.821061	0.138261	2	0.999692	3.18e-117	323.69	296.41	297.4	-2.0384	450440000
Psat1g024760.1	S81	Metalloenzyme superfamily	AVGLPTEDDMGNS(1)EVGHNALGAGR	1	2.51114	3.50537	2.73178	2.42345	3.49439	3.21655	2.88094	3.20599	3.09273	3.49954	3.66397	3.09758	0.138666	3	1	7.28e-25	217.11	187.66	195.73	-0.74789	1935200000
Psat7g086440.1	S275	Zinc-finger containing family	ES(0.621)S(0.379)PGFDVLVADELR	1	1.04503	0.204874	-2.81044	-3.52058	-2.62224	-3.32471	-2.36603	-2.65189	-2.56127	1.78904	-0.138412	0.468564	0.140419	2	0.621216	1.63e-05	119.76	95.777	107.61	0.71862	73517000
Psat5g091800.1	S39	GDP-fucose protein O-fucosyltransferase	DGAGAGDSSPLIPENDLS(1)DDDRHS(1)PK	2	-0.568327	-1.31094	-0.965848	-0.91993	-0.599116	-0.445022	-1.29089	-0.163519	-2.57372	-1.00312	-4.29845	-0.660262	0.141136	3	0.999954	4.95e-05	80.418	57.025	80.418	-0.59484	92483000
Psat2g061760.1	S374	Autophagy-related protein 13	NLS(1)PSFSDPNR	1	-3.75123	-1.73621	-1.9531	-1.81543	-2.63761	-1.77859	-3.29536	-1.81837	-1.26889	-1.64374	-1.26393	-1.40845	0.141356	2	0.999982	0.000615766	103.43	43.178	103.43	-1.7476	45066000
Psat6g235800.1	T199	HMG (high mobility group) box	EDQEGS(1)EKS(1)DKEAPAAGEVEELT(1)DEE	1;3	2.07757	2.60213	-2.81953	-2.47303	2.95964	3.41183	1.44578	2.69027	0.865936	2.4765	1.90398	1.00085	0.141645	3	1	2.34e-259	418.68	394.41	42.571	1.1277	749350000
Psat1g216560.1	S344	CG-1 domain	TLLDRDES(1)LR	1	0.660931	0.0324764	0.916846	0.887459	-0.140763	-0.125255	0.247591	-2.43891	-0.078474	-0.00263596	1.4236	0.317946	0.142323	2	1	0.00575745	88.441	45.698	88.441	-0.4535	245980000
Psat1g096120.1	S6	RNA splicing + via transesterification reactions with bulged adenosine as nucleophile	NLS(1)PVLQR	1	-0.871567	-0.19301	-0.701276	-0.858061	-2.01692	-1.45343	-0.882202	-0.763184	-0.928192	-1.11267	-0.2974	0.124444	0.142945	2	1	0.00134942	111.06	34.961	111.06	-0.76582	98840000
Psat2g151560.1	S118	RNA recognition motif. (a.k.a. RRM + RBD + or RNP domain)	S(1)RS(1)PPDRNGGDTLYVTGLSSR	2	-2.68217	0.943787	-1.93859	1.87476	1.51877	1.71471	1.21312	1.16431	0.864172	1.31335	1.02818	1.3839	0.142979	3	1	9.02e-11	128.89	113.83	128.89	0.35486	397330000
Psat7g136600.2	S46	Serine/threonine-protein kinase EDR1	FGSVSLGAQDET(0.002)LNNKES(0.998)PR	1	0.110304	0.159773	0.657557	-1.97296	0.119594	-0.181106	-3.13616	-2.98731	0.0343075	-0.123631	0.536957	1.04242	0.143429	3	0.997844	8.07e-08	120.85	95.921	116.38	1.6106	224770000
Psat1g122920.1	S974	Piwi domain	FYMEPET(0.053)S(0.861)DS(0.053)GS(0.021)MT(0.008)S(0.002)GAVPR	1;2	-0.774929	-3.24518	-2.50806	-2.32866	0.553416	0.4113	-2.70615	-1.10962	-2.80878	-1.09987	-2.90101	-2.65786	0.143684	2	0.861314	5.49e-08	107.65	92.885	96.447	-1.5907	76491000
Psat3g117080.2	S184	KH domain	EESPGPS(0.001)GS(0.03)VS(0.952)PFNS(0.013)S(0.003)GMK	1	-2.7124	-1.25637	-0.504455	-1.41724	-3.35682	-1.32265	-2.71989	-3.21459	-2.42052	-2.10855	-1.92682	-2.27366	0.143708	2	0.952354	0.000470789	85.636	63.438	68.243	0.50364	45127000
Psat4g145000.1	S932	Retinoblastoma-associated protein A domain	VSATHNVYVS(1)PLR	1	-0.480471	-0.183622	-0.484035	-1.1629	-0.529674	-0.632144	0.112871	0.414936	0.285658	0.39522	0.368589	-0.537063	0.144478	2	1	0.00359262	152.34	129.78	152.34	0.046442	201200000
Psat7g045320.1	S143	DnaJ domain profile.	VNFDNVFAS(1)PK	1	-0.347303	-1.28577	-0.93427	-0.381472	-0.0757627	-0.510968	0.229822	-0.319286	-1.32227	-1.10304	-0.918736	0.000617027	0.14577	2	1	4.44e-07	200.16	141.46	77.078	1.7559	142420000
Psat3g137880.1	T26	Transmembrane amino acid transporter protein	MKFDEDLVPDREDDFQT(1)DDEENQAER	1	-1.46483	-1.03857	-3.16365	-2.04363	-0.409261	-0.794602	-2.30683	-1.17673	-3.01873	-0.914923	-3.98795	-3.20916	0.145952	3	1	2.34e-05	86.324	75.116	86.324	1.318	43527000
Psat3g207280.2	S300	ENTH domain	KLSEQNVGAPPTYEEAVGEAQS(1)PVQGER	1;2	-0.0291138	0.0373993	-2.36312	-2.0265	1.55327	0.71667	-2.90138	0.846148	-2.77152	-3.78859	-3.76565	-0.0310564	0.146105	3	1	3.94e-12	105.95	85.915	101.41	0.6503	216560000
Psat6g148080.2	S491	Sodium/hydrogen exchanger family	DSEADLEGHEIHRPNS(1)LR	1;2	0.00734138	1.3784	1.52849	0.8547	1.0234	0.934669	2.0394	1.05873	1.86048	2.55433	1.46552	1.4354	0.147399	3	1	6.08e-25	242.11	225.31	232.79	2.2769	633460000
Psat6g163160.2	S88	HCNGP-like protein	LFS(1)PPQEQQR	1	-0.850645	-3.43715	-3.81757	-2.78564	-1.73154	-1.00395	-1.03667	-1.01211	-2.93516	-3.25501	-0.616877	-3.28157	0.150329	2	1	0.000626037	94.465	67.933	87.184	-0.37202	42120000
Psat0s3731g0120.2	S1217	GYF domain; ESSENTIAL FOR POTEXVIRUS ACCUMULATION 1, EXA1, LRH, MUSE11; eIF4E BP	SFS(1)PVASQNTELPAGR	1	0.265562	-4.77393	-2.94859	0.0722504	0.395461	0.482314	0.313486	-0.335079	-0.114798	-0.646828	0.246767	0.0969877	0.150461	2	0.999702	0.000359185	136.48	104.84	124.5	-0.12482	162110000
Psat1g009080.1	S600	C2 domain	IGS(1)VFRR	1	-3.49539	-2.21005	-0.880733	-1.82272	-2.95819	-3.35488	-3.49934	-2.40465	-1.83312	-2.93349	-1.56173	-1.26588	0.151003	2	1	0.0210728	55.37	22.107	55.37	0.29653	42142000
Psat2g157360.2	T61	Domain associated at C-terminal with AAA	SPTLT(0.5)LIIEES(0.5)T(0.5)GIT(0.5)R	2	-0.43067	-0.706215	1.48849	1.63306	-3.44268	-3.48737	0.492889	-0.191048	-3.17349	-2.97716	-2.29602	0.652791	0.151172	2	0.5	0.00109256	77.379	38.596	77.379	4.0372	227270000
Psat5g078120.1	S1042	Cellular nucleobase + nucleoside + nucleotide and nucleic acid metabolic process	IDMPS(0.976)PS(0.024)PGPENQEAALAALPK	1	-0.685146	-4.23092	-2.30127	-0.0440941	0.755107	0.580523	-0.0820312	-0.500591	-3.05616	-0.245129	-0.283796	-2.54111	0.151694	2	0.975713	0.000253122	74.769	60.937	72.568	2.366	141180000
Psat7g121360.1	S167	Sas10 C-terminal domain	NFELQAS(1)DDEAPKEEEK	1	1.1017	1.37857	1.56559	0.907591	1.1163	1.6266	2.1368	2.2133	1.18471	0.912199	1.74295	1.22279	0.151735	3	1	4.21e-110	304.13	276.02	139.98	0.52851	583650000
Psat1g011960.1	S440	Protein tyrosine kinase; Raf-like kinase maybe upstream of SnRk2 and ABA signalling	ISAAESEVLNPTQIS(1)R	1	1.77915	0.53882	0.456212	1.05207	1.42536	1.20971	1.26244	1.83181	1.6461	1.34436	1.55452	1.50875	0.152653	2	0.999949	5.46e-79	308.25	286.41	300.29	0.86256	440940000
Psat6g099320.1	S183	LysM domain	S(1)LVNVILQEIMEK	1	-5.10698	-6.72404	-3.62832	-3.82209	-1.58763	-2.13431	-3.49274	-4.71773	-3.67146	-3.59636	-4.71427	-3.4267	0.153518	2	1	0.00702156	115.82	95.58	62.287	0.042716	43477000
Psat6g078720.2	S543	Ethylene-responsive protein kinase Le-CTR1	FVEGS(0.999)QLIPS(0.001)KPTR	1	-2.81779	-3.70741	-2.91664	-2.22214	-1.53045	-1.69701	-2.17718	-2.14713	-1.56525	-3.53944	-2.26364	-3.8917	0.153969	2	0.999396	0.0147305	66.533	47.937	66.533	-0.28921	29941000
Psat4g122600.1	S223	Oxidoreductase activity	KVEDQYAQVLSES(1)PK	1	5.09028	5.07286	5.39623	5.50146	5.47973	5.28615	5.46661	5.23881	5.59159	5.41556	5.41598	5.57414	0.154581	2	1	0	501.72	470.76	447.97	-1.6832	9966600000
Psat7g119920.2	S99	Protein of unknown function (DUF4005)	VAS(1)PRPPS(1)PKPPS(1)PR	2;3	0.310545	0.385239	-0.88687	-0.117004	-0.382993	-0.206809	-0.345583	-0.881943	0.0150146	-0.431034	-3.29741	-2.35305	0.154818	2	1	0.00221801	75.797	55.978	48.547	-0.81165	194920000
Psat3g103600.1	S11	PP2C74, PROTEIN PHOSPHATASE 2C 74; encodes a myristoylated 2C-type protein phosphatase that interacts with the catalytic subunit of SnRK1.The mRNA is cell-to-cell mobile.	S(1)PHPT(0.011)S(0.313)PS(0.216)S(0.181)S(0.152)S(0.128)FR	2	-2.48986	-2.34263	-2.59404	-3.31927	-2.61625	-2.13841	-2.66181	-2.53191	-1.84346	-2.1824	-2.33477	-2.4351	0.155307	2	0.999968	0.022587	61.212	41.969	61.212	1.8373	16740000
Psat4g154840.3	S270	Pre-mRNA-splicing factor of RES complex	KHDTSDLDDLS(1)PPR	1	-1.79992	-0.929842	-3.62046	-2.76444	-1.79542	-2.16542	-2.35466	-1.20042	-3.49126	-2.16928	-4.04803	-2.94583	0.156776	3	1	0.0019501	90.385	69.997	90.385	0.58439	20081000
Psat2g084240.1	S71	Unknown gene	S(0.993)MES(0.006)SSSSSAHDQNSLIHASVVDANGDANKN	1	2.10883	1.79705	2.32781	1.9982	1.99799	1.50463	-2.27461	1.36651	2.73046	2.32102	1.56958	2.61427	0.156829	3	0.993492	8.23e-50	228.34	213.64	203.33	-2.3793	747260000
Psat3g041280.2	S648	ATEIN2, CKR1, CYTOKININ RESISTANT 1, EIN2, ENHANCED RESPONSE TO ABA3, ERA3, ETHYLENE INSENSITIVE 2, ORE2, ORE3, ORESARA 2, ORESARA 3, PIR2	VVLPNAPSSTSEGPPS(1)FR	1	2.18297	1.52218	2.36392	2.38807	2.69004	2.74383	2.32449	2.37353	2.31222	2.1493	2.24381	2.49214	0.157565	2	1	1.06e-17	226.23	196.89	224.15	0.41587	1146900000
Psat0s1858g0200.1	S245	14-3-3 protein	DNLTLWTSDIPEDGEDS(1)QK	1	0.760849	0.968901	1.04201	1.12742	2.33227	2.17782	1.25109	0.868507	1.40998	1.60096	1.31956	0.913918	0.158025	2	1	3.33e-121	337.41	316.47	312.74	-1.3102	555320000
Psat3g013320.2	S69	Eukaryotic translation initiation factor 3 subunit 7 (eIF-3)	NPADS(0.033)AFDFT(0.646)S(0.646)DAS(0.646)FPS(0.027)FADDDSSFR	2	-3.06091	-3.95371	-1.92418	-3.53558	-1.87371	-1.41868	-2.84084	-2.65892	-2.7933	-3.38008	-2.7253	-3.03723	0.158045	2	0.646348	2.11e-07	90.754	79.28	56.407	-0.63749	42366000
Psat1g212800.2	T332	Bromodomain extra-terminal - transcription regulation	MRT(1)PS(1)PLQVT(1)PVKPLK	3	0.522577	-2.06325	-0.385787	-0.267096	0.295598	0.575368	0.0654297	0.806225	-0.110826	0.480047	0.773689	-0.0437918	0.158235	3	1	0.000211774	94.201	77.694	78.987	-0.19998	260670000
Psat4g105960.1	T73	Unknown gene	RQDLLEAKLAS(0.667)IT(0.667)T(0.667)VQQAMVIK	2	1.05801	-4.49858	0.0960951	-3.13591	-2.66248	-3.55931	-3.48443	-3.01473	-0.66194	1.33085	-0.4335	-2.35325	0.158264	4	0.666667	0.0113294	42.309	34.34	42.309	4.016	85278000
Psat7g176160.2	S898	HECT-domain (ubiquitin-transferase)	FPVLLS(0.843)QS(0.157)PR	1	-0.536852	1.50637	-1.56023	-3.56078	-3.40434	-2.65524	-2.71212	-3.11663	-1.00597	-2.05584	-2.52728	-1.20401	0.158311	2	0.842842	1.12e-06	127.87	100.44	127.87	1.2662	33240000
Psat4g078800.1	S80	Domain of unknown function (DUF296)	KYS(1)PDGNIALALAPNR	1	-0.310593	0.216351	-0.366651	-3.61068	0.814298	0.460837	0.230732	0.609486	0.0536766	-0.358295	0.383547	-0.239663	0.158536	2	0.999918	0.000217605	154.46	139.26	154.46	0.76032	256260000
Psat6g117440.1	S77	Amino acid transporter avt1a [Pisum sativum]	ETTDSYTIAT(0.021)APS(0.985)FGS(0.994)ILK	1;2	-4.01422	-2.50164	-2.66055	-2.18102	-1.50057	-1.75706	-2.41392	-2.77034	-3.55053	-2.05469	-4.1345	-3.26656	0.158733	2	0.984739	0.00897513	54.764	33.231	54.764	-0.015321	27448000
Psat0s3170g0040.1	S509	Leucine rich repeat	NVSGNVAGYIGTAVGS(0.008)PMS(0.992)PK	1	-0.887358	-3.79708	-2.75308	-0.132923	-0.643336	-0.800277	-0.661879	-1.00161	-0.99321	-2.76544	-3.70834	-2.61175	0.159323	2	0.991687	1.2e-12	183.24	153.03	183.24	-2.584	97236000
Psat5g141360.1	S305	Zinc finger C-x8-C-x5-C-x3-H type (and similar)	KFNETATFVPIIIS(0.013)PS(0.988)PVVS(0.999)PR	2	-1.42016	-2.77519	-1.1841	-1.30285	-1.36522	-1.06248	-2.50936	-2.42209	-1.98276	-2.98574	-2.76015	-2.64228	0.159574	3	0.987741	1.53e-11	120.41	100.26	69.356	0.075812	106340000
Psat5g243840.1	S53	Monovalent inorganic cation transport	FGS(1)HGDES(1)AKGEADDVADSNTPK	1;2	0.133421	-0.795691	0.295949	0.0577698	0.013648	-2.78262	-3.99594	0.884109	0.386028	0.50169	0.255472	1.03551	0.159635	3	0.999755	0.00520633	58.565	49.381	43.497	-0.84239	177750000
Psat3g079200.1	S95	Pentatricopeptide repeat domain	DEDDDLEEGFS(0.997)ELET(0.003)PVGDESEK	1	-1.85241	-3.25429	-3.06204	-2.30847	-0.380578	-1.02135	-3.37101	-2.36624	-2.72393	-3.40753	-3.94468	-2.63785	0.16007	2	0.99709	1.11e-17	154.26	140.43	114.4	-1.1553	34703000
Psat1g011960.1	S95	Protein tyrosine kinase; Raf-like kinase maybe upstream of SnRk2 and ABA signalling	GILGHKGS(0.942)ES(0.041)GS(0.017)DIEK	1	1.27749	0.690821	1.0619	1.47878	0.483905	-0.142316	-3.40972	1.59204	1.31432	0.85582	1.81692	1.74107	0.16019	3	0.942301	0.00517584	79.467	44.29	76.059	0.65094	461270000
Psat5g144480.1	S220	Protein of unknown function (DUF1517)	RS(0.571)QS(0.415)Y(0.002)DEY(0.012)FPLDSDK	1	-3.56363	-3.39394	-0.41462	-3.27176	-1.2561	-1.50741	-0.903294	-1.27671	-2.58533	-1.78512	-1.0205	-1.87695	0.160431	2	0.570843	0.0209416	60.209	48.567	60.209	-1.6916	66549000
Psat1g049520.1	S281	Zinc finger C-x8-C-x5-C-x3-H type (and similar)	NLTFGS(0.006)GFGS(0.994)PR	1	-2.85487	-1.33015	-0.788747	-0.586948	-3.96968	-2.10995	-3.30138	-3.29736	-3.60954	-3.19467	-4.09259	-0.237887	0.160919	2	0.994435	0.00160344	113.25	56.894	113.25	-0.76487	46131000
Psat5g029320.1	S231	PX domain	IGRDDNS(0.997)EVGT(0.003)DDLTLDEDMTNPIER	1;2	0.0197201	-0.794737	-0.928943	-2.34933	0.841498	0.212193	-0.508574	-0.440945	-0.829342	-0.345108	-0.971844	-0.356488	0.161769	3	0.996632	2.55e-05	79.616	72.664	79.616	-2.2071	141500000
Psat6g144360.4	S934	SNF2 family N-terminal domain	DCVRPEDAVENFLVDDIS(0.916)S(0.916)DENS(0.849)DS(0.32)NVLAGEK	3	-2.10602	-4.05138	-2.61825	-2.77882	0.319215	-0.396522	-2.85668	-2.71978	-2.26889	-3.15347	-2.62422	-2.70244	0.162082	3	0.915814	7.05e-10	93.776	84.938	93.776	-0.67196	52941000
Psat3g099600.1	S667	RNA recognition motif. (a.k.a. RRM + RBD + or RNP domain)	LERS(1)PPPPHLSYR	1	0.0959148	0.982788	-0.252856	-0.190029	-1.11812	-0.475184	0.313118	-0.0471325	0.22204	0.399675	0.94792	0.205501	0.162172	3	1	0.0122328	89.982	69.52	89.982	1.0377	178660000
Psat4g072560.4	S1658	Agenet domain	TLQES(0.056)S(0.944)QQVGLLK	1	-1.4771	-1.73672	-1.51727	-2.6549	-0.921685	-0.798924	-1.3285	-1.06249	-0.92135	-1.64925	-3.61589	-2.16292	0.162483	2	0.944464	0.00352095	126.56	65.22	113.69	0.86634	63594000
Psat1g002040.1	S26	CAMP-regulated phosphoprotein/endosulfine conserved region	ELGQMDVDAS(0.003)GGS(0.015)VNMPS(0.982)PQK	1	-1.29818	-2.8482	-1.55853	-3.59903	-0.868806	-0.843572	-1.94766	-1.16601	-2.87614	-1.43442	-2.74734	-1.65098	0.163898	2	0.982253	0.000384307	67.93	46.373	51.348	1.3342	58838000
Psat7g020920.2	T3	Proteasome complex subunit Rpn13 ubiquitin receptor	S(0.446)T(0.563)S(0.61)S(0.381)IDDFPAVQEVMLEFR	2	-1.97221	-4.85112	-2.28619	-1.83232	0.250289	-0.568727	-2.35069	-2.35127	-2.71026	-2.48222	-4.46753	-2.29901	0.164235	2	0.562581	1.27e-07	138.55	114.26	138.55	0.3021	138510000
Psat1g044520.1	S705	Surp module	RET(0.194)S(0.806)ADPEPMGISGLNHYGEEDSQLQGK	1	0.308571	-3.5244	0.576484	0.37978	0.971715	-3.13242	-2.82281	-3.36137	-2.13904	-3.81175	-3.49338	-2.84747	0.165395	3	0.806056	8.85e-06	85.097	76.407	85.097	0.35823	143260000
Psat5g163240.2	S1122	Encodes VCS (VARICOSE). Involved in mRNA decapping; ABA-unresponsive SnRK2 protein kinases regulate mRNA decay under osmotic stress in plants	T(0.054)S(0.054)S(0.746)GT(0.145)LSTLPIQLNNGPLLHEK	1	-0.520784	1.39814	-2.9648	-3.41013	-3.15377	-0.814565	-1.80801	-1.26838	-3.27881	-3.84363	-3.74134	-2.75055	0.165794	3	0.74567	1.18e-06	93.255	78.641	93.255	-0.24822	36208000
Psat6g093520.1	S132	PPR repeat	DELELS(0.966)DT(0.032)ES(0.001)DPAEK	1	-2.62029	-1.17847	-2.72634	-3.22241	-1.01844	-1.03579	-2.42591	-1.386	-3.04739	-2.06224	-2.43281	-1.738	0.166025	2	0.96635	0.00313433	105.46	78.362	105.46	-0.88945	35644000
Psat6g144360.4	S938	SNF2 family N-terminal domain	DCVRPEDAVENFLVDDIS(0.854)S(0.854)DENS(0.854)DS(0.437)NVLAGEK	3	-2.10602	-4.05138	-3.00148	-2.77882	0.319215	-0.396522	-2.32245	-3.80461	-2.85492	-3.33801	-2.99137	-3.44617	0.166158	3	0.854277	7.05e-10	93.776	84.938	80.342	-0.6339	52941000
Psat5g239320.2	S42	Tetratricopeptide repeat	ELDHGS(1)PVS(1)PLR	2	0.343117	0.325092	0.187467	-0.189543	0.231742	0.58307	0.480595	1.14019	0.524433	0.291655	1.11297	0.425406	0.166384	2	1	0.00175755	138.77	90.764	79.885	-0.68837	242960000
Psat2g178000.1	S1136	Sec23-binding domain of Sec16	SVS(1)ESDIGRFPR	1	0.567499	1.33237	1.76328	1.61221	0.75162	0.793683	1.14828	1.35211	1.13379	1.62647	1.87496	1.76235	0.16725	2	0.999868	0.0183643	154.28	107.4	137.16	-0.023342	473500000
Psat5g016160.1	S56	Inositol-pentakisphosphate 2-kinase	NDSLSEIS(0.018)T(0.12)S(0.843)PS(0.019)ALTAHER	1	-0.523163	-1.38791	-0.39251	-0.00759315	-3.65053	-0.759955	-0.613838	-2.48657	-1.02324	-0.792122	-0.676249	-1.14872	0.168555	3	0.843078	1.1e-07	147.41	132.28	115.55	-0.71074	136820000
Psat3g051440.1	S414	PPR repeat family	NQVLNTNFNS(0.964)PLS(0.036)R	1	-1.84049	-3.49851	-1.02814	-2.58818	-2.86091	-0.953967	-3.08049	-2.82283	-1.11001	-1.27028	-1.09215	-1.59474	0.169649	2	0.964245	0.00521207	135.72	102.51	132.44	-1.5938	44985000
Psat6g153280.1	S11	Agenet domain	S(0.103)S(0.103)S(0.793)PASTIFKPGTLVEVNSDDDGFR	1	-3.82834	-2.94035	-2.38666	-3.6335	-3.14407	2.47318	-2.54895	-4.49521	-3.49957	1.73593	1.265	1.01156	0.171401	3	0.793444	1.77e-22	204.31	191.38	162.03	1.082	198620000
Psat3g074520.2	T23	SNF2 family N-terminal domain	GT(0.726)RNS(0.274)PDPNQVVVPFAK	1	-2.62885	-1.69971	-4.0185	-1.57593	-1.43122	-0.839393	-1.76553	-0.378479	-3.29248	-3.18783	-0.465866	-2.81207	0.172505	3	0.726205	0.00440521	111.65	89.872	111.65	-1.5799	95484000
Psat6g049400.1	T468	Unknown gene	LPNVNDKS(0.6)PT(0.6)KLS(0.6)S(0.6)S(0.6)MLR	3	1.68978	2.5212	3.67947	3.32144	-3.9988	1.87608	-4.20805	2.33226	1.91049	1.76699	-2.61347	3.34961	0.173362	3	0.6	0.0044518	58.814	21.045	43.592	0.77577	1029800000
Psat7g119920.2	S104	Protein of unknown function (DUF4005)	VAS(1)PRPPS(1)PKPPS(1)PR	2;3	0.310545	0.385239	-0.88687	-0.117004	-0.382993	-0.206809	-0.345583	-0.881943	0.0150146	-0.431034	-3.69926	-2.0939	0.174109	2	1	0.00221801	75.797	55.978	48.547	-0.81165	194920000
Psat6g117680.1	S836	Unknown gene	GS(0.419)KFS(0.581)DS(0.021)EPGPS(0.676)S(0.303)PLQR	1;2	-1.39974	1.78535	1.40445	-2.70643	-2.59358	-1.57267	1.5632	2.44242	-3.72058	-3.13415	-0.515324	-3.63543	0.174688	2	0.676053	0.000509688	131.26	93.238	80.238	0.76573	303840000
Psat2g001560.1	S229	Protein tyrosine kinase	S(0.014)YS(0.981)T(0.006)NLAYTPPEYLR	1	-0.356247	-0.265581	1.06086	-3.14726	0.955152	0.995679	0.923204	0.3085	0.455215	0.397383	0.330818	0.322181	0.174702	2	0.980507	3.24e-26	256.8	232.61	194.77	0.32142	300970000
Psat5g015120.1	S961	Filament-like plant protein 4	QLNAIHPQS(1)PK	1	-3.71119	-0.854872	-2.41425	-1.11966	-2.61071	-1.76017	-0.736763	-3.59074	-0.712122	-1.3294	-0.0668392	-0.872493	0.174967	2	1	7.64e-05	106.26	53.02	61.235	0.62453	59487000
Psat5g279080.3	S437	AAA domain	EIGS(1)PMYGPLR	1	-3.10501	-2.15631	-2.94419	-2.88794	-2.34053	-1.78739	-2.6365	-1.43978	-3.10124	-2.59688	-3.08832	-1.80155	0.175451	2	0.999929	0.0139861	73.781	49.579	73.781	-1.2649	19057000
Psat0s350g0120.2	S174	Putative GTPase activating protein for Arf	NQS(0.996)T(0.004)GDVMGFGGGGIAPTMR	1	-0.872112	-0.641071	-0.86016	-0.277941	0.318959	0.327779	-0.864605	-0.176579	0.131802	0.164862	-0.767384	0.0364656	0.175647	2	0.995604	1.51e-08	123.19	108.29	107.33	0.58386	157080000
Psat0s219g0040.2	S527	Protein of unknown function DUF1296	SGADSDGRLS(1)PLPSAGVTTK	1	-0.0871983	1.15633	0.599923	0.675894	-0.229167	0.242873	-0.0737438	0.765648	0.526426	-2.69331	-3.54419	0.71915	0.176129	3	0.999859	9.54e-08	159.03	122.92	125.05	-0.49474	520650000
Psat4g206560.1	T368	Spc97 / Spc98 family	LGT(1)FNVTEVSQR	1	-1.45959	-2.11387	-0.721652	-0.936316	-0.294486	-0.983994	-0.959988	-0.892664	-1.2189	-1.44712	-1.35084	-1.1625	0.176618	2	1	0.00182888	116.19	94.102	110.92	0.061088	99135000
Psat6g117440.1	S80	Amino acid transporter avt1a [Pisum sativum]	ETTDSYTIAT(0.021)APS(0.985)FGS(0.994)ILK	1;2	-3.84499	-3.48982	-2.62312	-2.88218	-1.50057	-0.427873	-3.29202	-2.84875	-2.66131	-3.49785	-2.43042	-3.3894	0.176776	2	0.993528	0.0017152	70.335	56.078	54.764	-0.015321	24891000
Psat7g079480.1	S288	Protein kinase domain	RLS(1)PELFETR	1	-0.14736	0.271704	-0.213799	-0.00220108	-0.286716	-0.0853605	-0.086153	-0.189087	-0.355967	-0.668348	-0.267759	-0.00677395	0.17798	2	1	0.00045742	96.64	66.09	96.64	-1.0797	161200000
Psat7g086440.1	S369	Zinc-finger containing family	NS(0.017)S(0.983)RS(0.924)PDS(0.076)VEVSDLR	2	1.81008	2.21553	0.810945	1.20844	-3.22229	-3.21663	1.41604	2.24415	1.90268	1.71685	1.44505	0.895728	0.178846	2	0.983	0.0056472	126.91	94.366	126.91	-2.661	381110000
Psat6g151680.3	S679	WD domain + G-beta repeat	TIET(0.001)PAFEALRS(0.992)PIES(0.007)AAIK	1	0.00952911	1.46501	0.174716	-0.934446	-0.633857	-0.532624	-0.296631	-1.25494	-1.20956	-0.216492	-0.842745	-0.308555	0.180657	3	0.992272	2.55e-07	106.69	91.376	106.69	0.20611	141540000
Psat2g015000.1	S524	Mlo family	VVSAY(0.001)DDDRDDY(0.084)HS(0.895)DIELS(0.021)PT(0.519)S(0.48)PR	2	1.02074	-0.0507202	-0.284369	-0.413979	-0.145734	-0.180224	-0.271751	-0.371758	0.681097	0.199554	0.347717	0.143901	0.180704	3	0.895206	0.000414861	64.954	49.19	59.598	-1.1702	176860000
Psat1g121520.1	T30	Unknown gene	LFT(0.001)S(0.001)DPIAY(0.465)T(0.511)T(0.511)KWDS(0.511)LR	2	-2.63107	-0.753326	-3.53637	-3.84634	-2.84676	-2.95027	-0.519024	0.158699	-0.334375	-2.742	0.164318	0.952001	0.18144	4	0.511297	0.00884278	54.598	32.384	54.598	-1.6624	65484000
Psat4g016480.2	T31	Protein kinase domain	FLTES(0.166)GT(0.834)FK	1	-2.20174	-2.3184	-2.01175	-2.0236	-3.21531	-2.84642	-3.08529	-2.01607	-2.68401	-2.73677	-1.35131	-2.1399	0.182872	2	0.833599	0.00327112	80.782	46.062	80.782	-0.6547	34241000
Psat1g078720.2	S216	Nucleotidyl transferase	LSS(1)FEALQSATR	1	3.22334	3.76707	2.6851	2.64332	2.96256	3.23764	3.75549	3.4425	3.00453	3.80325	3.90864	4.41899	0.182934	2	0.999997	8.76e-18	242.07	167.11	217.2	0.9277	3187100000
Psat4g012640.1	T885	H+-transporting ATPase (proton pump) signature	T(1)LHGLQPPESSGIFNEK	1	-0.755402	-1.45572	-2.33368	-1.20003	-0.897813	-0.817302	-1.27986	-1.05933	-1.08015	-0.22366	-1.20708	-0.464923	0.183193	2	1	0.000380097	120.29	97.814	119.92	1.2758	196800000
Psat5g243840.1	S64	Monovalent inorganic cation transport	FGSHGDESAKGEADDVADS(0.675)NT(0.325)PK	1	-2.25826	-3.44393	-3.41384	-2.30074	-0.00174809	0.647079	-3.184	0.851524	-3.02194	-2.84824	0.751892	1.61304	0.183431	3	0.674641	8.18e-07	93.258	71.212	64.87	1.9274	118100000
Psat7g209640.2	S404	RNA recognition motif. (a.k.a. RRM + RBD + or RNP domain)	RPS(1)PPAPGLLS(0.572)S(0.392)PAT(0.036)GAR	1;2	-1.37606	-0.830961	-1.25359	-1.35476	-0.211526	-0.176267	-0.973248	-0.514046	-0.285437	-1.62189	0.222017	-0.969516	0.184137	3	0.999998	0.000744727	73.138	61.876	66.853	1.7318	137440000
Psat5g288000.6	S226	Nucleic acid binding protein NABP	NSPVTGFPS(1)RPAS(1)R	1;2	2.03705	1.74976	2.74336	2.65432	2.23699	0.497264	1.12243	1.09033	-2.19078	2.12475	-2.27655	2.44242	0.185299	2	0.999998	0.00453891	130.47	115.9	78.441	3.4004	758800000
Psat3g013320.2	S72	Eukaryotic translation initiation factor 3 subunit 7 (eIF-3)	NPADS(0.004)AFDFT(0.54)S(0.54)DAS(0.912)FPS(0.005)FADDDSSFR	2	-3.06091	-4.10802	-1.92418	-3.40897	-1.87371	-1.41868	-2.84084	-2.65892	-2.59629	-2.96263	-2.7253	-3.03723	0.185607	2	0.911704	1.47e-05	80.609	73.578	80.609	-0.32036	42366000
Psat3g145560.1	S310	Serine incorporator (Serinc)	AGSSATVLS(1)PPS(0.583)S(0.417)PR	2	0.534103	0.686577	0.427611	0.411398	0.299947	1.09333	1.00248	1.20777	0.817005	0.723761	1.02895	0.524802	0.18582	2	0.999956	0.00179111	177.58	163.15	160.81	-0.12326	307080000
Psat5g066200.1	S51	Cleavage site for pathogenic type III effector avirulence factor Avr	AS(1)LGNEEEFTTSVQK	1	-1.12426	-0.99383	-2.73294	-3.52405	-0.713317	-0.099452	-3.06364	-0.179895	-0.980835	-0.644934	-0.531061	-0.172309	0.187511	2	1	0.00327469	127.57	108.96	127.57	-2.0322	72460000
Psat6g163160.2	T73	HCNGP-like protein	MTVADSANEVFGDGFT(0.88)PT(0.12)EK	1	-1.63628	-3.01666	-2.05502	-3.35259	-0.70881	-0.484727	-2.82016	-0.943876	-2.35665	-1.34549	-2.60175	-0.93747	0.188476	2	0.880376	0.00154831	71.894	61.284	65.805	-1.1572	52389000
Psat2g140080.1	S138	Unknown gene	MILPS(0.001)VS(0.999)APEHNLLK	1	0.739777	1.08278	-1.17861	-0.495417	-0.266448	-1.41957	-1.0246	-0.807156	-1.457	-0.579575	-0.702152	-0.47959	0.189564	2	0.999373	0.00152809	146.59	99.622	146.59	0.456	204420000
Psat4g119320.1	S130	Hydrolase activity + acting on acid anhydrides + in phosphorus-containing anhydrides	ASVVGS(0.999)PVPSSPLSR	1;2	-1.68742	-3.32347	-2.98726	-1.34336	-2.7691	-0.38267	-0.832483	-0.210878	-0.423042	-1.08871	-0.575069	-2.39526	0.189962	2	0.999479	0.00280961	100.41	80.67	84.566	-0.27761	67340000
Psat4g071760.1	S143	MSP (Major sperm protein) domain	VVYVSPPQPPSPVPEGS(0.001)EEGS(0.852)S(0.147)PR	1;2	2.17101	1.48449	1.58831	-2.26201	2.98741	2.63401	1.97118	2.35173	0.655167	1.86454	1.7389	1.47179	0.190006	2	0.852054	2.72e-69	280.55	248.2	230.18	1.1483	1548600000
Psat1g060960.1	S97	translation initiation factor eIF-2B subunit delta	RAESITVGGSNSDAPVS(1)PAPSSSYSSR	1;2	-1.75101	-3.67469	0.706222	0.59753	0.768628	-0.250539	-0.153326	0.688791	0.441845	0.488947	0.933779	0.846614	0.190113	3	0.999804	4.19e-08	95.827	78.611	95.827	-0.78489	258850000
Psat4g088240.1	S5	Unknown gene	MFKLS(1)PR	1	1.42863	1.88863	0.672605	1.39145	-0.018115	0.442302	0.967972	1.31372	0.88097	0.866785	1.23812	1.53466	0.190307	2	1	0.000118733	114.4	75.379	91.658	-0.35379	353650000
Psat1g031400.1	T169	cyclin-dependent kinase D1	RFT(1)HQVFAR	1	0.573225	-2.93602	-0.344266	-0.453579	-1.33005	-0.749852	0.262539	0.443501	0.282169	0.567503	0.926344	0.632178	0.191573	3	1	0.00708489	70.1	54.661	43.604	1.4286	382850000
Psat5g298760.1	S771	Protein of unknown function (DUF632)	MYMHLSSISQNLGQNS(0.5)S(0.5)	1	-1.43713	-3.42185	-2.6491	-3.20738	-0.890531	-0.913157	-1.20194	-2.97807	-1.54886	-1.94077	-2.8873	-2.54975	0.192099	2	0.5	0.000162573	124.04	96.392	124.04	-3.1381	36887000
Psat3g066880.1	S484	Colon cancer-associated protein Mic1-like	VDGGTLYS(1)EDESQFANLK	1	-0.549679	-0.567526	0.768903	-2.50982	0.361863	0.648665	0.292166	0.205462	0.0394535	0.103655	-3.23182	-2.48535	0.192744	2	0.999831	1.37e-07	173.34	148.99	173.34	-1.4515	188340000
Psat3g013320.2	T68	Eukaryotic translation initiation factor 3 subunit 7 (eIF-3)	NPADS(0.033)AFDFT(0.646)S(0.646)DAS(0.646)FPS(0.027)FADDDSSFR	2	-3.06091	-3.71386	-1.92418	-2.96642	-1.87371	-1.41868	-2.84084	-2.65892	-2.73182	-4.68573	-2.7253	-3.03723	0.192847	2	0.646348	2.11e-07	90.754	79.28	56.407	-0.63749	42366000
Psat3g175680.1	T246	Transcription factor e(y)2	S(0.003)S(0.003)VNRPPT(0.994)PDVADNLPEREPTFQELLNIK	1	-0.486547	-0.830517	0.593841	-0.384895	-3.11791	0.210715	-0.571644	-1.14309	-0.89798	-3.93193	-1.1541	-1.86004	0.192913	4	0.993727	9.31e-08	102.53	83.567	77.598	-0.46392	354340000
Psat3g032360.1	S350	RNA recognition motif. (a.k.a. RRM + RBD + or RNP domain)	IAYVLQQPGLPQAGLQQPGFQQHAPS(0.785)PVS(0.215)R	1	-3.12086	-2.18093	-2.49674	-3.0145	-2.23634	-1.30283	-2.93139	-3.45031	-1.56988	-0.434875	-1.4488	-2.91041	0.192937	3	0.784715	5.52e-05	66.097	55.581	66.097	0.67772	21785000
Psat6g224080.1	S363	PB1 domain	VFS(1)DDERS(1)DHGVAVGYR	1;2	0.236528	0.350847	0.979589	0.656456	0.479506	0.503638	0.306292	1.04121	1.64353	0.872723	0.902967	0.64145	0.192981	2	1	0.000970015	87.363	65.732	87.363	-0.94929	645080000
Psat1g167000.1	S661	Protein tyrosine kinase; GUARD CELL HYDROGEN PEROXIDE-RESISTANT1	GRPQPIIS(1)GPIRPTER	1	0.909985	0.825535	0.373351	0.443823	0.384997	0.467151	-3.072	-3.6989	1.22042	-1.98331	1.35799	-0.0872126	0.193189	3	0.999718	0.00751009	59.512	46.849	59.512	1.0024	222520000
Psat7g040040.1	S423	Calreticulin family	QKEEDS(1)DTESSGLASIQK	1	1.07035	0.392256	2.08305	1.49619	0.674533	1.05027	1.23226	0.717358	1.36185	1.23579	1.83772	1.97413	0.193629	2	0.999782	3.39e-07	189.42	168.58	189.42	1.4495	651310000
Psat2g126240.1	S4	Unknown gene	AAS(0.998)T(0.002)TTDGPVLNLINKR	1	2.56336	-3.89307	2.01741	1.72629	4.62947	3.24914	2.5035	2.2146	2.49697	2.127	2.4332	2.40594	0.193664	3	0.997905	2.38e-207	384.15	345.11	241.32	1.1009	2824500000
Psat4g170920.1	S133	TCP family transcription factor	RQS(1)PVDNSPVTASTSHR	1	0.696264	0.506639	-0.828307	-0.879026	0.221288	0.551373	1.70456	2.26541	0.639044	0.882404	-2.63743	-0.325892	0.193994	3	0.999996	7.4e-05	140.47	124.83	134.47	-0.61027	274080000
Psat4g024680.1	S407	CPL (NUC119) domain	LPEVNEDKT(0.003)S(0.997)EDDTDLAESGKK	1	0.270817	-0.135002	-0.212373	-1.04189	0.598979	0.652431	-0.274885	0.323511	0.419022	0.293688	0.223478	-0.319543	0.194414	3	0.997205	5.24e-31	247.89	221.69	200.98	-0.1089	1036900000
Psat6g029760.1	S444	Cyclophilin type peptidyl-prolyl cis-trans isomerase/CLD	LIRS(1)PS(0.999)GS(0.999)RS(0.998)PHAPS(0.004)QR	4	0.326403	0.633814	-2.56081	-3.47702	0.617455	-0.230241	0.670839	0.113651	-0.0524139	0.0259476	0.829369	-0.0992041	0.195221	3	0.999355	0.0230178	45.784	34.997	45.784	0.51552	162810000
Psat7g019120.1	S300	AtTZF2 are involved in ABA and JA responses	GPMIRPGFCS(0.995)LPT(0.162)T(0.695)PT(0.148)QPPNR	2	-3.16356	-0.479267	0.482934	0.0354156	-3.1084	-2.97421	-2.98481	-2.98768	-2.32305	-0.073843	-4.23632	0.936475	0.195365	3	0.995332	0.0117114	52.707	20.616	52.707	-1.0134	102540000
Psat6g029760.1	S442	Cyclophilin type peptidyl-prolyl cis-trans isomerase/CLD	LIRS(1)PS(0.999)GS(0.999)RS(0.998)PHAPS(0.004)QR	4	0.326403	0.633814	-2.56081	-3.35399	0.617455	-0.230241	0.670839	0.113651	-0.0524139	0.0259476	0.829369	-0.0992041	0.195745	3	0.999303	0.0230178	45.784	34.997	45.784	0.51552	162810000
Psat2g004080.4	S207	RNA recognition motif. (a.k.a. RRM + RBD + or RNP domain)	VNS(0.959)FLNGFNQGY(0.018)S(0.018)PS(0.004)AVGGYGLQMDGR	1	-1.97827	-4.39244	-1.61503	-1.19052	-0.69872	-0.471622	-1.45177	-1.60478	-1.75488	-1.55133	-2.19411	-2.53897	0.195929	3	0.959489	0.000333194	59.496	49.438	40.545	0.40296	72604000
Psat1g154960.1	S42	DnaJ domain	HLS(1)LDSLFTK	1	0.854473	1.94314	-0.797072	-0.0474987	1.18516	0.233909	-0.258194	-1.35246	-1.55193	0.362112	-1.32827	-1.33535	0.196916	2	1	6.73e-17	234.3	182.87	234.3	0.93953	223280000
Psat1g055600.1	S83	Protein of unknown function (DUF1421)	S(0.001)LPDS(0.125)S(0.871)PNY(0.002)GAS(0.001)LT(0.001)K	1	-0.644283	-1.82943	-1.19694	-0.711538	-1.00988	-0.565042	-0.621325	-0.393826	-1.89789	-1.88315	-1.40486	-0.39169	0.197092	2	0.871102	0.00382055	83.633	58.247	63.037	1.1374	95454000
Psat1g155880.1	T211	Ring finger domain	RKPS(0.441)FT(0.559)GVAVEVPTR	1	0.358093	0.409538	0.36333	0.343414	-3.21193	-0.881314	-0.2971	-0.364084	-0.306856	0.0470352	-0.222082	-3.23268	0.197156	3	0.559179	0.00304097	72.644	61.205	64.723	-0.70469	149980000
Psat1g020440.2	S288	Unknown gene	VHVLPDENVET(0.46)S(0.712)S(0.828)LEEPETR	1;2	-0.347269	-0.0407219	0.196849	-2.85772	1.67407	0.874829	0	-1.28873	-3.14194	-0.716843	-0.799028	-1.18062	0.197419	2	0.711858	1.28e-08	154.26	129.09	103.5	-0.23567	319900000
Psat5g088640.1	T545	RNSP1-SAP18 binding (RSB) motif	GSELQST(0.012)T(0.979)PRPAIT(0.008)PK	1	-2.10013	1.19228	0.530112	1.04575	0.749513	0.851104	1.68257	1.34991	1.25107	1.10223	1.67413	1.58079	0.197457	3	0.979418	2.98e-06	201.57	156.96	125.73	0.060817	771780000
Psat0s1670g0040.4	S101	RNA recognition motif. (a.k.a. RRM + RBD + or RNP domain)	WGS(0.98)ET(0.02)ESNEGDGEVGGYEEPSEELK	1	0.252762	-0.384123	-3.20364	-3.64139	-0.0065279	0.236354	-0.491539	0.70126	-2.50598	0.220741	-0.693092	-2.27331	0.198097	2	0.980018	6.33e-21	195.13	182.07	195.13	-1.1842	104440000
Psat6g029760.1	S446	Cyclophilin type peptidyl-prolyl cis-trans isomerase/CLD	LIRS(1)PS(0.999)GS(0.999)RS(0.998)PHAPS(0.004)QR	4	0.326403	0.633814	-2.56081	-2.73501	0.617455	-0.230241	0.670839	0.113651	-0.0524139	0.0259476	0.829369	-0.0992041	0.203376	3	0.997956	0.0230178	45.784	34.997	45.784	0.51552	162810000
Psat6g049400.1	S472	Unknown gene	LPNVNDKS(0.509)PT(0.509)KLS(0.661)S(0.661)S(0.661)MLR	3	1.68978	2.5212	3.67947	3.32144	-2.69127	1.87608	-3.80534	2.33226	1.91049	1.76699	-2.88119	3.34961	0.203575	3	0.660802	0.0044518	58.814	21.045	47.548	-0.053988	1029800000
Psat7g058840.2	S14	Unknown gene	AGAGDVDADAVLS(1)DVEDDGGDPIPITNNSPSSDDVSVER	1	1.37664	-0.213648	0.172786	-0.0672016	2.18554	1.91379	-0.187296	-0.770725	-0.674397	0.452234	-3.37105	-0.430614	0.204647	3	1	3.95e-55	157.23	146.98	157.23	-1.8147	332200000
Psat6g027880.2	S111	EamA-like transporter family	KES(1)DIDLSSLAEIAPLVDK	1	-0.867546	-1.34961	-2.09519	-2.03334	0.233588	-0.661113	-2.79192	-3.05035	-2.31386	-3.20863	-2.86718	-2.748	0.20478	2	0.999999	1.7e-07	155.71	137.57	155.71	1.3587	101200000
Psat0ss3186g0200.1	S371	Cyclophilin type peptidyl-prolyl cis-trans isomerase/CLD	S(0.612)ERS(0.388)EEMQPDVMDDHLGK	1	0.662991	0.510885	0.0517721	0.175262	-3.56005	-0.201615	0.307585	-3.69174	0.572302	0.424936	0.207664	-2.91449	0.205828	3	0.611962	0.00192293	69.088	56.159	69.088	-1.0146	159810000
Psat2g103040.1	S13	Spermine/spermidine synthase	AAPENTLHSTDS(1)PLK	1	1.4791	1.53476	1.8878	2.03868	1.65476	2.1651	2.34204	2.71557	1.90621	1.80928	2.42687	1.69541	0.206127	2	0.999947	1.43e-38	274.16	227.41	231.06	-0.37519	2068400000
Psat1g073600.1	S62	Albumin I chain a	NPS(1)GVFLR	1	0.902534	1.12707	-0.349647	-0.538858	-0.954759	-0.222238	0.439754	-0.450922	-3.54986	-0.554306	-1.76047	0.589076	0.206684	2	1	0.00329188	99.799	79.952	78.939	0.39821	142250000
Psat5g166360.1	S215	EF-hand domain pair	DITTTFPS(0.999)FVFHSQVDDT	1	-2.72662	-3.83707	-1.54636	-1.77432	-0.445357	-0.795682	-2.02786	-2.90511	-3.57969	-3.03144	-2.64936	-2.04562	0.206974	2	0.999297	6.04e-07	144.33	125.97	144.33	0.79235	61650000
Psat6g006520.1	S1470	GYF domain	ASFAVPAS(1)PVPT(1)PQK	1;2	-0.417767	-0.098568	-0.253346	0.083477	-0.0175257	0.00906849	0.265841	0.801304	0.0921917	-0.784779	0.0693893	0.0673018	0.206979	2	0.999892	0.00314951	107.98	93.341	55.426	0.63727	186090000
Psat6g049400.1	S466	Unknown gene	LPNVNDKS(0.6)PT(0.6)KLS(0.6)S(0.6)S(0.6)MLR	3	1.68978	2.5212	3.67947	3.32144	-4.20392	1.87608	-3.26411	2.33226	1.91049	1.76699	-3.31226	3.34961	0.207024	3	0.6	0.0044518	58.814	21.045	43.592	0.77577	1029800000
Psat6g080560.1	T479	IQ motif profile.	GGLVS(1)PTAPPT(0.999)PNT(0.001)QR	1;2	0.974485	-0.296278	-0.097188	1.1587	1.43081	0.890433	1.29388	1.17304	1.28763	0.820702	1.43965	0.115233	0.208817	2	0.999489	0.00022487	145.73	128.03	145.73	0.25644	370970000
Psat5g143960.1	S153	Unknown gene	AAAYGEFS(1)DDEIES(1)PKK	1;2	-0.683838	-0.345991	-1.5079	-0.983965	0.545676	0.148524	-1.39629	0.637373	-0.395155	-0.976482	-0.556723	-0.30827	0.208857	2	0.999998	9.65e-05	145.48	130.2	145.48	-2.5966	159430000
Psat7g105840.1	S604	FYVE zinc finger	NLPVEEGS(0.991)EDDVT(0.009)DK	1	-1.94665	-2.23983	-1.61942	-2.80484	-2.2972	-1.68902	-4.00473	-1.31424	-2.37893	-3.9798	-4.16335	-2.69823	0.209122	2	0.990908	0.00884922	70.529	45.737	70.529	2.1891	19347000
Psat3g200120.3	S476	KH domain	SVSSFLPPVLPYLPAS(1)PEGPDGLNYDGR	1	0.0328445	-2.93646	-0.202226	-1.47142	1.40952	1.18201	-0.0422363	-1.39835	-0.99209	-0.162996	-1.22291	-3.63722	0.209312	3	1	4.62e-27	159.54	142.46	151.37	2.0594	419150000
Psat6g049400.1	S473	Unknown gene	LPNVNDKS(0.509)PT(0.509)KLS(0.661)S(0.661)S(0.661)MLR	3	1.68978	2.5212	3.67947	3.32144	-3.39939	1.87608	-2.10475	2.33226	1.91049	1.76699	-2.67557	3.34961	0.209867	3	0.660802	0.0044518	58.814	21.045	47.548	-0.053988	1029800000
Psat6g186400.2	S11	Alkaline and neutral invertase	KIS(0.683)S(0.708)HCS(0.552)IS(0.056)EMDDFDLSR	2	-0.563341	-0.569971	-2.64711	-1.34812	-1.96694	-2.63711	-2.73012	-0.895149	-3.10271	-2.79794	-3.01591	-1.16072	0.210258	3	0.683328	0.00952011	52.909	36.967	52.909	-0.1219	31838000
Psat4g207720.3	S50	GC-rich sequence DNA-binding factor-like protein	DDVLYGVFADS(1)EDDDDDEYSSR	1	-0.580217	-0.627277	-2.56255	-2.87552	-0.357194	-1.23847	-2.80455	-2.60997	-2.40321	-3.28199	-3.34679	-2.57415	0.211704	2	1	4.49e-15	196.89	175.94	196.89	-0.46367	38461000
Psat3g030520.1	S18	Unknown gene	LNLS(1)PPR	1	-2.39901	-0.0480328	-1.53145	-0.987473	-2.18172	-1.44494	-0.919497	-3.61558	-1.14407	-1.27583	-0.457432	-0.304603	0.211967	2	1	0.00143528	111.06	58.579	71.451	-0.42471	79636000
Psat0s1558g0040.1	S113	TPR repeat	APAPVSEAS(0.797)S(0.068)S(0.068)S(0.068)IVDER	1	-3.96286	-3.04455	-2.97801	-2.36425	-3.97198	-3.25577	-1.01242	-0.464933	0.155901	-3.43542	-0.824421	-0.739848	0.21279	2	0.796931	0.00017945	139.6	108.64	139.6	-0.29631	41396000
Psat7g228040.1	S840	Protein kinase domain	NAS(0.002)S(0.002)S(0.001)IS(0.003)NPNNGFQPQS(0.993)PLGLLK	1	-1.3566	-2.38626	-1.2271	-0.946167	-0.50557	-1.11002	-2.09614	-3.46002	-2.59434	-3.64313	-2.68272	-1.85822	0.213788	2	0.992583	0.0161198	44.415	37.285	43.791	-1.2421	64323000
Psat3g055160.4	S170	Ubiquitin-binding WIYLD domain	SRPQTSGGS(0.026)PT(0.363)S(0.611)PAVS(1)PVK	2	-0.456566	-0.892658	-0.605811	-1.01325	-0.719058	-0.752994	-0.94982	-0.542051	-0.86644	-0.945118	-1.53488	-0.837834	0.213821	2	0.999996	4.89e-07	111.18	93.378	111.18	0.74292	104290000
Psat6g224080.1	S368	PB1 domain	VFS(1)DDERS(1)DHGVAVGYR	1;2	0.564215	0.549879	0.629905	0.807076	0.955916	1.18721	0.918816	1.18761	0.881594	1.30847	1.32098	0.208776	0.213873	2	1	0.000557993	117.65	73.36	85.734	0.53685	675460000
Psat7g132960.1	S250	G-patch domain	S(1)PS(1)PPGNVDGFTIGK	2	-0.25391	-0.917812	-0.366916	-0.721474	0.175515	-0.0786943	-0.534842	-0.155157	-0.533394	-0.694275	-0.107239	-0.0397501	0.214074	2	1	1.09e-17	126.67	116.96	99.055	-0.742	399620000
Psat7g132960.1	S252	G-patch domain	S(1)PS(1)PPGNVDGFTIGK	2	-0.25391	-0.917812	-0.366916	-0.721474	0.175515	-0.0786943	-0.534842	-0.155157	-0.533394	-0.694275	-0.107239	-0.0397501	0.214074	2	1	1.09e-17	126.67	116.96	95.428	-0.69607	399620000
Psat7g045320.1	S231	DnaJ domain profile.	VFEST(0.002)S(0.998)PSTGNFADPLEEISK	1	-0.153542	-3.75926	0.294543	0.52404	2.07754	1.70004	0.941341	0.271467	-3.04836	1.48005	-0.204763	-0.615144	0.214082	2	0.997857	1.89e-19	221.99	203.53	221.99	-0.24954	342910000
Psat5g288000.6	S202	Nucleic acid binding protein NABP	S(1)LAEIFQDDLGR	1	-2.70796	-2.7042	-2.37071	-2.70475	-0.867356	-1.34042	-2.31603	-2.3925	-2.28164	-1.0585	-3.03107	-2.64411	0.214484	2	1	0.00164129	142.91	105.72	111.79	0.40077	47908000
Psat4g040040.1	S182	Rab-GTPase-TBC domain	TLS(1)SLELPR	1	2.0879	4.09604	1.84088	2.11585	2.29941	1.26426	1.739	1.804	1.19502	1.56768	1.82675	2.13047	0.214678	2	0.999717	1.71e-21	233.84	155.28	215.56	-0.82295	747600000
Psat5g052560.2	S92	DEK C terminal domain	S(1)PITPTSDRPTR	1	-0.596884	-0.221952	-0.0862455	-2.11493	-1.57639	-1.12383	-2.03099	-3.87541	-2.66344	-1.21639	-0.542152	-0.674029	0.21547	2	0.999977	0.00164552	111.63	82.289	111.63	-0.15144	72863000
Psat1g028960.1	S12	Annexin family signature	ATLILPPIPPS(1)PR	1	-2.25326	-2.81073	-3.22277	-2.23224	-2.07654	-3.18493	-3.45121	-3.29852	-3.0042	-2.95333	-4.77546	-3.39206	0.215793	2	1	0.000664786	99.941	83.717	99.941	-0.52614	34706000
Psat6g230120.1	S550	Early transcription elongation factor of RNA pol II + NGN section	DGEPGPLVFDDQPS(0.574)S(0.602)PRS(0.832)PLS(0.992)PK	1;3	0.63011	-1.41335	-0.888085	-3.14339	0.0846701	1.43395	0.651024	-0.932171	-0.669971	-1.58285	0.168991	-0.776349	0.216613	3	0.602276	0.00019545	100.77	76.922	41.734	-0.34337	169690000
Psat1g121520.1	S34	Unknown gene	LFT(0.001)S(0.001)DPIAY(0.465)T(0.511)T(0.511)KWDS(0.511)LR	2	-2.63107	-0.753326	-2.57885	-3.39039	-2.80414	-2.06756	-0.519024	0.158699	-0.334375	-2.742	0.164318	0.952001	0.216643	4	0.511297	0.00884278	54.598	32.384	54.598	-1.6624	65484000
Psat6g211680.4	S433	Protein kinase domain	Y(0.446)S(0.554)IIKGIARGILY(1)LHEDSR	2	-0.505472	-3.5708	-0.571229	-0.45693	1.59704	1.27021	-0.561821	-1.11694	-1.49816	0.655952	-2.39434	-4.02713	0.216848	2	0.554166	0.00605414	56.205	40.386	56.205	-0.23262	232720000
Psat6g029760.1	S440	Cyclophilin type peptidyl-prolyl cis-trans isomerase/CLD	LIRS(1)PS(0.999)GS(0.999)RS(0.998)PHAPS(0.004)QR	4	0.326403	0.633814	-2.56081	-2.27059	0.617455	-0.230241	0.670839	0.113651	-0.0524139	0.0259476	0.829369	-0.0992041	0.217148	3	0.99977	0.0230178	45.784	34.997	45.784	0.51552	162810000
Psat5g031880.1	S23	SNF2 family N-terminal domain	KPVYNIDES(1)DDDDFLLK	1	2.57558	2.1395	1.77244	1.22147	1.86244	2.01664	1.72151	1.06265	1.11759	1.8913	1.02367	1.14887	0.217459	2	1	4.67e-52	288.25	223.79	246.66	-0.7389	857820000
Psat5g217440.1	S288	Annexin family signature	RNS(1)VHLEDAVSK	1	1.42286	1.74196	1.4645	0.968821	-0.753812	-0.0164995	1.07313	1.66576	0.792101	0.74811	1.91275	2.03091	0.218085	3	1	0.000689906	136.26	91.822	136.26	0.19377	557790000
Psat2g000840.1	S817	Cytoskeletal-regulatory complex EF hand	S(1)APNS(1)PFAS(0.083)S(0.075)T(0.067)IGS(0.767)PHRDFVDS(0.007)DIRK	2;3	0.315268	-1.27534	1.15554	-3.1075	1.611	1.28547	1.00991	0.942474	1.24032	0.758556	-2.78475	-0.357371	0.218153	3	0.999999	8.22e-06	84.713	77.601	84.713	-0.81826	336350000
Psat2g175240.1	S756	Repeating coiled region of VPS13	NDVS(0.999)RDLDDLNAT(0.001)TVEEHAVK	1	-0.739033	0.643852	-0.40203	-0.413734	0.310403	-3.23562	-0.728781	-3.80653	-0.778629	-1.50017	-1.15492	-0.44687	0.218716	3	0.998735	0.0221197	50.029	36.574	50.029	1.2731	117620000
Psat7g074440.2	S597	Purine ribonucleotide binding	S(0.5)S(0.5)EYETLDIEPSLENVPLVAK	1	-1.47431	-3.99623	-2.87218	-3.2222	-0.408769	-0.992385	-2.70237	-3.3721	-3.10026	-3.06839	-3.39208	-3.08875	0.218731	2	0.499999	3.32e-12	164.93	141.37	164.93	-0.087649	35482000
Psat4g226880.1	S348	DnaJ C terminal domain	FNVEFPES(0.817)GFLS(0.13)PS(0.035)QS(0.019)LEFEK	1	-3.06457	-4.46986	-2.42688	-3.11889	-0.731839	-0.798789	-3.39954	-2.86376	-2.45435	-1.80144	-2.93156	-2.85092	0.218747	2	0.81689	0.0182095	45.094	27.141	45.094	-1.8319	30602000
Psat6g211680.4	Y444	Protein kinase domain	Y(0.446)S(0.554)IIKGIARGILY(1)LHEDSR	2	-0.505472	-3.5708	-0.571229	-0.45693	1.59704	1.27021	-0.561821	-1.11694	-1.49816	0.655952	-2.39434	-3.29875	0.218767	2	0.999754	0.00605414	56.205	40.386	56.205	-0.23262	232720000
Psat6g144360.4	S933	SNF2 family N-terminal domain	DCVRPEDAVENFLVDDIS(0.916)S(0.916)DENS(0.849)DS(0.32)NVLAGEK	3	-2.10602	-4.05138	-2.9232	-2.77882	0.319215	-0.396522	-3.4157	-2.60031	-2.92821	-2.70329	-3.22796	-2.12232	0.218844	3	0.915814	7.05e-10	93.776	84.938	93.776	-0.67196	52941000
Psat2g129040.1	S393	UDP-glucose/GDP-mannose dehydrogenase family + NAD binding domain	KFDWDHPAHLQPT(0.001)S(0.996)PT(0.002)T(0.001)SNK	1	4.04365	4.60058	4.07166	4.30058	3.66212	3.81958	3.96012	4.20715	4.28931	4.02966	4.43751	3.7953	0.218867	4	0.996383	1.19e-09	178.2	140.99	125.91	-0.47896	5892200000
Psat7g064640.1	S189	Translocase of chloroplast 159/132 + membrane anchor domain	VGS(0.963)ES(0.037)VVDEVGSSFETIEK	1	-2.45529	-4.48881	-2.3192	-3.63337	-0.710542	-0.81006	-2.0727	-3.54094	-3.30544	-1.50718	-3.43412	-2.77769	0.219181	2	0.963265	3.33e-07	141.97	110.14	72.433	0.52035	37973000
Psat3g089480.2	S400	Not1 N-terminal domain + CCR4-Not complex component	RPS(0.484)PS(0.516)LSDAALVR	1	0.897207	-3.86264	-2.993	-0.401743	-3.12022	-2.0341	-2.23262	-4.27181	-2.36169	-1.21449	1.00772	-0.409535	0.219334	3	0.516363	0.000479155	153.22	105.22	153.22	-0.19473	65047000
Psat7g065760.1	S340	Protein of unknown function (DUF1296)	IISDDNPGS(0.995)AS(0.004)AFDDSLYEDLNSYQSHR	1	0.151556	0.572216	0.716029	0.193005	2.25062	1.99209	0.820623	0.423403	1.0004	1.9675	0.371838	0.110345	0.219648	3	0.995461	5.83e-28	179.08	163.16	135.75	0.032291	439690000
Psat4g184520.1	S138	Cotton fibre expressed protein	SVGS(0.995)Y(0.005)PDLR	1	-1.87326	-1.80266	-1.91807	-1.94657	-2.78506	-2.05356	-2.02603	-3.61394	-2.35848	-2.83946	-1.57066	-1.54616	0.220068	2	0.995281	0.00301827	64.502	42.492	64.374	0.018452	56440000
Psat6g049400.1	S471	Unknown gene	LPNVNDKS(0.509)PT(0.509)KLS(0.661)S(0.661)S(0.661)MLR	3	1.68978	2.5212	3.67947	3.32144	-2.59028	1.87608	-2.78595	2.33226	1.91049	1.76699	-2.99758	3.34961	0.220348	3	0.660802	0.0044518	58.814	21.045	47.548	-0.053988	1029800000
Psat0s2281g0200.1	S53	SNF1-related protein kinase regulatory subunit beta-1 [Pisum sativum]	S(1)PILFGPQVPLAPLQR	1	-3.59181	0.980537	-0.679736	-0.115549	-2.04262	-2.17325	-2.69232	-2.63398	-0.0271664	-0.484308	-1.33696	-2.14009	0.220827	2	1	1.6e-06	204.28	187.07	126.95	-0.27696	131160000
Psat2g143680.2	S22	Acyl CoA binding protein	TLTES(0.002)PS(0.998)NENLLILYGLYK	1	-3.68742	-3.58183	-2.67283	-3.56035	-1.13651	-2.66757	-2.36064	-3.00503	-2.15555	-4.01698	-4.62306	-2.31068	0.22142	2	0.997679	8.58e-05	89.629	61.966	89.629	-1.7345	32605000
Psat4g159640.1	S216	Formin Homology 2 Domain	MDS(1)PELQPLPPLAR	1	1.56037	0.483469	0.07726	1.13856	-0.7865	-0.0656157	-0.12578	1.01148	-0.0545578	0.606577	1.30127	1.42424	0.221455	2	1	0.000516609	182.15	143.15	84.365	-0.17978	907640000
Psat1g128080.1	S20	Unknown gene	GHPHPPPPPHAALS(0.967)PPIRDPIFS(0.033)MR	1	-3.14027	-2.67696	-0.543189	-2.39938	-2.93613	-2.40509	-3.99012	-2.58225	-0.782099	-1.18782	-3.53861	-0.40372	0.222778	4	0.966587	6.87e-05	71.528	63.994	71.528	0.56194	40197000
Psat4g051080.1	S406	Zinc finger C3H1-type profile.	VLS(1)PLNDSIELAESLPITGSGR	1	-2.16864	-4.88798	-2.4595	-2.05691	-0.0686369	-0.668633	-1.87976	-3.05386	-2.78202	-1.41888	-3.24096	-3.43011	0.223045	2	0.999999	2.37e-40	261.06	245.11	261.06	1.9451	77416000
Psat4g071760.1	S133	MSP (Major sperm protein) domain	VVYVSPPQPPS(1)PVPEGS(0.17)EEGS(0.622)S(0.208)PR	2	0.582197	-0.757879	-2.44294	-3.06956	-0.185523	0.299439	-0.519461	-0.0692844	-2.39337	-0.620527	-3.22208	-0.451776	0.223295	2	0.999949	1.09e-17	134.66	119.24	134.66	-0.013807	177780000
Psat3g006920.1	T412	Pre-mRNA splicing factor component	EIHT(1)PNPLLT(0.996)PS(0.76)AT(0.244)PGS(0.27)AGLT(0.729)PR	4	-1.39095	-4.18029	-3.04918	-2.48126	-1.32076	-0.917748	-2.68677	-1.66414	-2.26546	-3.12118	-3.04746	-1.7037	0.223321	3	0.996264	8.82e-05	65.883	57.034	59.536	0.053558	26093000
Psat3g020760.1	S262	Transition metal ion binding	LAAGEDAEAEGANLNDDDDS(0.971)DDDS(0.029)LPFACFICR	1	-0.883894	-0.0770245	-2.38048	-1.49807	0.509349	0.0907755	-1.67071	-2.75353	-1.76314	-2.31908	-3.03386	-2.15211	0.225386	3	0.971362	1.99e-10	99.34	95.837	99.34	-1.7259	83659000
Psat6g061120.1	T61	ELKS2, ERC1; ELKS/Rab6-interacting/CAST family protein;(source:Araport11); Biomolecular condensation of ERC1 recruits ATG8 and NBR1 to drive autophagosome formation for plant heat tolerance	LLPVTPPEDT(0.718)S(0.282)PR	1;2	-0.498547	2.251	-2.82734	-2.95429	-0.334451	2.42948	1.82558	-3.10571	1.43677	1.31234	2.3309	1.69089	0.226489	2	0.71752	0.00331544	164.53	134.98	164.53	0.66327	338490000
Psat0s1602g0040.1	S64	Zinc-finger double-stranded RNA-binding	NQPGT(1)PNPDAEVIALS(1)PK	1;2	3.52591	3.4302	2.50856	2.33142	3.43595	3.5282	3.18227	4.06567	3.61125	2.857	3.5636	3.28795	0.22722	2	1	1.18e-09	200.45	182.34	55.588	0.56966	1785300000
Psat5g132440.1	S138	Histone chaperone domain CHZ	MEDS(1)PVLGLLK	1	0.920973	2.52987	0.0645533	-0.031929	1.41125	0.378661	0.0929241	-0.0692844	-0.878542	0.452755	-0.516674	-0.0456247	0.227325	2	1	6.57e-07	194.29	158.93	101.93	0.46894	388570000
Psat3g071000.1	S198	DnaJ domain	EVSETKPPT(0.043)S(0.957)PLK	1	-0.224319	0.0223846	-0.465713	-0.0262566	-2.96777	-0.977763	-4.50162	0.166012	-0.311407	-0.262051	-3.02615	-2.86921	0.227576	2	0.956878	0.00348581	139.78	88.714	105.65	-1.1413	95870000
Psat7g254360.1	S142	Zein-binding	IVELEDES(1)LS(1)S(1)S(1)PRLR	2	-3.0522	-2.32029	-0.941901	-0.922241	-1.36059	-3.05678	-1.58695	-2.91284	-1.5707	-3.4135	-3.76552	-3.6132	0.228907	2	1	0.00494694	97.551	60.858	48.44	-1.4751	52470000
Psat1g020440.2	S352	Unknown gene	VSS(0.016)S(0.984)PVSQGAETDLTVK	1	-2.57063	1.20346	1.76678	1.61207	1.72749	2.33564	1.90449	2.42104	1.75518	-3.10981	1.88255	-2.1432	0.23115	2	0.983723	2.17e-06	165.45	135.4	165.45	0.34912	593030000
Psat0s1478g0320.1	S161	Protein of unknown function (DUF632)	LVHAPPS(1)PPGGK	1	-0.233007	0.264198	-0.292848	0.0244675	-1.81498	-1.51881	0.8279	-3.54165	-1.2256	-0.898184	0.943495	0.0724382	0.231545	2	1	0.000465644	113.24	94.464	85.554	0.074812	590790000
Psat7g244640.2	S47	Adenosine/AMP deaminase	TVEPEGVS(1)DDGDS(0.963)PVHS(0.037)K	2	-2.65536	-2.96608	-3.03504	-2.60849	-2.85053	-2.28073	-2.85953	-3.33416	-3.72285	-3.11203	-3.23524	-2.82533	0.232718	2	0.999609	0.00846082	59.281	47.667	59.281	-2.3108	14033000
Psat5g276240.1	S76	Late embryogenesis abundant protein	AT(0.439)QS(0.561)HELGPNVQSLPDR	1	-3.13828	-3.38495	-3.07208	-1.2785	-2.85946	-2.93472	-1.70323	-1.8889	-1.88055	-2.66169	-1.03099	-1.17518	0.234092	2	0.561162	0.00880629	64.069	53.584	61.102	1.1194	35295000
Psat1g001080.1	S331	Hydrolase activity + acting on acid anhydrides + in phosphorus-containing anhydrides	YHGY(0.001)VGS(0.999)PGMNDDLDDGFGGGK	1	-0.497282	-0.148664	-1.38257	-0.60774	-1.16413	-0.516408	-3.40971	-0.522778	-3.21175	-1.44658	-0.922335	-2.44229	0.234985	3	0.999355	1.25e-06	92.833	77.068	80.683	0.53232	78956000
Psat6g027040.1	S236	SKIP/SNW domain	AS(0.001)GS(0.999)PPVPVMHS(0.992)PPRPVT(0.008)VK	1;2	4.15856	3.79482	4.1813	4.15892	3.83035	3.77262	3.88022	4.31407	4.09071	4.2809	4.29459	4.11697	0.236087	3	0.998749	1.11e-08	130.8	120.29	114.2	-1.0719	3606800000
Psat1g143240.2	S28	Ca2+-ATPase N terminal autoinhibitory domain	RS(1)S(1)DIDDDGDFSDPFDIAR	1;2	-1.63831	-2.25217	-3.1352	-1.2421	-0.22137	-0.558957	-2.7066	-2.5101	-3.67448	-2.81781	-1.53701	-3.34966	0.237287	2	1	2.22e-07	113.49	94.656	113.49	0.4672	72627000
Psat4g094360.2	S60	ABC transporter	ASTYIDDIDLPT(1)S(1)DEDDDS(1)EEELEQK	3	-2.65114	-4.45631	-3.54328	-2.11338	-0.392413	-1.01967	-3.16274	-2.02232	-3.1915	-1.23343	-3.60902	-1.05354	0.23736	2	0.999997	3.98e-17	125.28	118.86	125.28	-0.5878	65363000
Psat6g216280.1	S640	PHD-finger	LPESLFDS(1)EGEIDSEDIFCAK	1	-1.99824	-2.89846	-2.48087	-2.58257	-0.288201	-2.3971	-2.60407	-2.75698	-2.88473	-2.63061	-2.85574	-3.48867	0.238565	2	0.999999	1.37e-12	176.42	164.81	176.42	-1.27	39196000
Psat5g133920.1	S361	Vacuolar sorting protein 9 (VPS9) domain	VPS(0.999)LS(0.001)DLENK	1	-0.773117	0.0388107	-2.33084	-2.465	-0.781758	-0.413819	-3.39744	-0.451294	-0.609694	-0.299191	-0.077734	0.827903	0.238784	2	0.999276	6.89e-05	105.03	73.728	105.03	-0.37775	81561000
Psat6g027040.1	S244	SKIP/SNW domain	AS(0.445)GS(0.555)PPVPVMHS(1)PPRPVTVK	1;2	4.15045	3.84652	4.1426	4.08368	3.81158	3.71824	3.88022	4.28498	4.02709	4.26471	4.33791	4.04564	0.238874	2	0.999651	1.11e-08	130.8	120.29	101.92	1.1791	3540500000
Psat0s3170g0040.1	S27	Leucine rich repeat	FPS(0.99)LT(0.006)S(0.001)LT(0.001)T(0.001)AAAHPDTELYDIDIEQPR	1	-1.27775	-3.42341	-2.75724	-1.91205	0.679467	-0.103791	-2.15832	-3.55562	-2.09121	-3.61246	-3.01328	-3.04335	0.239101	3	0.990021	2.01e-08	99.711	90.167	99.711	-1.5911	122670000
Psat2g009880.2	S532	Microtubule associated protein (MAP65/ASE1 family)	RLS(1)LNAHQNGSR	1	1.15939	1.59785	0.289277	0.351479	-0.921987	-0.0853605	0.616383	2.74838	0.95471	-4.5189	-2.11429	0.62013	0.23917	3	1	0.000816832	101.05	90.287	101.05	0.30811	265420000
Psat2g000840.1	S821	Cytoskeletal-regulatory complex EF hand	S(1)APNS(1)PFAS(0.083)S(0.075)T(0.067)IGS(0.767)PHRDFVDS(0.007)DIRK	2;3	-0.403971	-1.54653	0.203534	-2.41423	0.945067	0.515382	0.218597	-0.10243	0.476736	0.480047	-3.03687	-1.58393	0.239674	3	0.99997	8.22e-06	84.713	77.601	84.713	-0.81826	188480000
Psat1g073800.1	S62	Albumin I chain a	NPS(1)GVFLK	1	0.441788	0.994062	-0.281772	-0.705847	-1.04594	-0.925776	0.266918	-0.72123	-0.339392	-0.235569	0.220554	1.21822	0.239899	2	1	0.010368	83.081	48.895	67.704	-1.0448	175830000
Psat5g094600.1	S25	Plasma membrane	RHS(1)LESGILFR	1	-2.13091	-1.59411	-1.08128	-1.977	-3.49307	-2.94194	-3.70901	-1.76385	-1.79013	-3.63705	-3.34558	-0.629714	0.241811	3	0.999685	0.000827201	85.909	75.004	85.909	-0.23962	39763000
Psat1g046760.1	S115	WD domain + G-beta repeat	SADSVVSVYQEDADLS(1)DEDALK	1	0.196245	0.422077	-0.0529737	-2.56299	1.7586	0.928309	-0.179937	0.329927	0.339529	1.05653	-0.214788	0.587964	0.242476	2	1	4.55e-93	314.48	288.61	314.48	-0.53765	284270000
Psat2g167000.2	S10	Unknown gene	VMDS(0.236)IDS(0.782)PS(0.845)PPS(0.094)QS(0.022)QY(0.02)QIGHPR	1;2	0.0674477	-0.643253	-2.92746	-2.08363	-0.529292	-0.0113192	-1.19262	-0.122364	-0.183777	-0.563766	0.442642	-0.953242	0.242818	3	0.845427	0.00185492	50.986	39.57	48.616	-0.29733	98306000
Psat7g010960.1	S688	MT-A70	AAYPDVEVQPAS(1)PPR	1	0.703638	0.899775	1.07961	0.703051	1.07751	1.08173	0.913443	1.26234	0.754023	0.879507	1.25327	0.747676	0.243696	2	1	7.93e-05	199.33	178.9	185.02	0.32329	367470000
Psat6g181960.4	S122	Transmembrane amino acid transporter protein	RS(0.996)S(0.978)HT(0.026)LLPPSAR	2	-2.88252	0.016325	0.319606	0.197113	-0.255979	-0.473456	0.421484	1.30564	0.764601	0.497665	0.883194	0.584903	0.244899	2	0.977961	0.00569684	69.721	51.735	67.726	-1.496	314610000
Psat4g122440.1	S2	Syntaxin-like protein	S(1)FQDIESGRPFR	1	-0.137646	0.14887	0.381824	0.370266	0.161666	0.645488	0.222065	0.418921	-0.129538	-0.673729	-0.0704155	0.555493	0.244946	2	1	0.000723776	115.57	94.786	115.57	0.20511	218440000
Psat4g167440.2	S952	Plasma membrane	FDLDES(1)DLDPYDQSSR	1	-2.45322	-1.65107	-2.92031	-3.35928	-1.41109	-0.974597	-2.38763	-2.69078	-3.00484	-1.5821	-3.77222	-3.25156	0.245184	2	0.999982	0.000496696	110.38	95.965	110.38	-0.075133	30197000
Psat2g153160.1	T75	3-dehydroquinate synthase	T(0.001)QPGT(0.99)PT(0.008)T(0.002)VNVDLGDR	1	-2.53312	-1.8142	-3.20567	-1.4266	-1.5103	-3.21763	-1.88164	-4.15852	-3.6263	-3.39723	-3.09347	-3.20333	0.245926	2	0.98991	0.00937482	65.716	41.158	65.716	2.1367	25736000
Psat6g061120.1	S234	ELKS2, ERC1; ELKS/Rab6-interacting/CAST family protein;(source:Araport11); Biomolecular condensation of ERC1 recruits ATG8 and NBR1 to drive autophagosome formation for plant heat tolerance	LDVDVDS(0.782)ENLAS(0.143)S(0.074)HVYPVAK	1	0.0147285	-1.24958	-3.64909	-1.11992	-2.00121	-3.41249	-2.31898	-3.26996	-1.81021	-2.07134	-3.40759	-3.44765	0.24617	2	0.782454	5.18e-06	100.22	70.536	100.22	0.042365	27578000
Psat5g254800.1	S626	MORN repeat	SELGLS(1)DEDDAVSVAK	1	-0.466478	0.303246	-0.00978756	-3.36548	0.547633	0.418357	0.058857	0.55687	-0.357996	-0.435814	-0.266117	0.281608	0.246189	2	1	0.000490832	140.22	112.45	140.22	-1.976	179190000
Psat2g178000.1	S13	Sec23-binding domain of Sec16	ASNPPFQVEDQS(1)DDEDFFDK	1	0.96422	-1.91581	0.596614	0.597855	1.90689	1.90658	0.327467	0.832273	0.958553	1.18012	0.0992031	1.36812	0.246958	2	1	8.37e-71	295.35	276.42	224.89	-3.6019	405250000
Psat5g207160.1	S750	Clustered mitochondria	EHAS(0.984)AS(0.522)S(0.522)EVS(0.536)VS(0.436)KEDIVFNPNVFTEFK	3	-3.12461	-2.20167	-1.68686	-1.92052	-0.901467	-0.516408	-1.74313	-2.55323	-2.74912	-1.4156	-2.47561	-2.23295	0.247342	3	0.536309	2.02e-05	80.93	72.24	80.93	1.0937	49842000
Psat5g163880.1	S18	Translocation protein Sec62	RPS(1)APDLTSDAPPRK	1	-0.254461	-2.46217	-2.61217	-0.609324	-1.71974	-2.62896	-0.0758305	-0.263933	-0.107237	-0.812876	-0.0311565	0.043416	0.247417	3	0.999818	0.00134445	88.574	73.972	88.574	-0.43231	107220000
Psat2g122840.1	S517	Protein of unknown function (DUF4005)	RAS(1)LPANFNDQENELHNTPR	1	-2.07582	-3.51296	-3.15408	-2.52466	-0.559794	-1.38338	-3.09266	-0.82819	-0.741428	-3.35938	-3.70814	-1.95009	0.247741	3	1	0.000418266	69.248	54.158	69.248	-1.1592	42121000
Psat6g152200.1	S160	Unknown gene	S(1)FGELNLDGADETATR	1	-1.57487	-3.36792	-2.56056	-3.26373	-0.805715	-1.6246	-0.990669	-3.39133	-1.58103	-2.17283	-2.08654	-1.12228	0.248787	2	1	0.000355423	102.58	83.982	100.04	-1.7585	47245000
Psat5g019880.1	S24	KH domain	SSGGFS(1)PLDASSSSVVFR	1	-0.275942	-3.88951	-0.271871	-0.21917	0.910726	-0.169953	0.0455494	0.116674	0.197529	-0.521025	-0.555044	-0.270986	0.249584	2	0.999962	3.22e-07	158.45	130.16	158.45	1.3433	196590000
Psat2g151560.1	S255	RNA recognition motif. (a.k.a. RRM + RBD + or RNP domain)	S(1)PRPS(0.999)PPY(0.001)R	2	0.285177	0.609705	6.19888e-05	-0.137419	-0.950046	-0.386933	0.0257645	0.186529	-0.318832	-0.00852776	0.0527954	0.172658	0.250303	2	0.999401	0.00387301	75.819	61.662	64.55	-0.28724	215110000
Psat2g151560.1	S251	RNA recognition motif. (a.k.a. RRM + RBD + or RNP domain)	S(1)PRPS(0.999)PPY(0.001)R	2	0.285177	0.609705	6.19888e-05	-0.137419	-0.950046	-0.386933	0.0257645	0.186529	-0.318832	-0.00852776	0.0527954	0.172658	0.250303	2	1	0.00387301	75.819	61.662	75.819	0.31775	215110000
Psat2g148160.1	S116	HMG (high mobility group) box	AYNISLT(0.003)EGKAPS(0.997)EEEGS(1)DK	2	-2.36371	-2.18303	-1.25879	-0.93655	-2.80794	-3.62823	-3.62696	-1.40231	-3.13075	-2.52394	-3.59158	-1.04834	0.251676	2	0.997231	0.000284545	83.065	52.12	83.065	-1.2518	107150000
Psat6g200200.2	S291	RNA recognition motif. (a.k.a. RRM + RBD + or RNP domain)	KGHES(1)DHS(0.997)PY(0.003)VAVK	2	0.703739	-4.50325	-3.13418	-2.16856	-0.868323	0.474725	-0.75543	-3.75118	1.11006	1.08624	0.795918	-2.40355	0.251939	3	0.999993	0.00191945	90.872	56.681	90.872	3.0303	141090000
Psat2g022680.2	S876	Piwi domain	FEDRS(0.719)ET(0.281)AS(1)VPGANGSPVPQLPK	1;2	2.24112	1.43663	1.88235	-3.54943	2.4475	2.56592	2.61907	2.11327	2.11065	2.08824	1.49197	2.14825	0.252119	2	0.99962	1.68e-17	157.96	143.5	157.96	1.008	1046700000
Psat5g256040.1	S112	60s Acidic ribosomal protein	VEEKEES(0.299)DDDMGFS(0.701)LFD	1	-1.26118	-3.98885	-3.36718	-2.14191	0.443246	-0.963593	-3.28232	-0.836691	-0.880316	-1.62294	-2.79343	-1.00078	0.252598	2	0.700736	0.00841413	64.244	50.581	64.244	-0.080469	69019000
Psat1g002320.1	T51	Photosystem II 10 kDa polypeptide PsbR	TDTPYGT(1)GGGMDLPNGLDASGR	1	1.86324	1.68321	1.35501	1.88301	2.4988	2.35577	1.82653	2.04789	2.05365	1.74461	1.44799	2.71782	0.252718	2	1	3.89e-62	284.41	264.74	246.67	-1.0912	1482300000
Psat7g210320.1	S552	SnRK1-dependent splicing factor; loss-of-function of SRRM1L leads to the occurrence of alternative pre-mRNA splicing events and compromises plant resistance to salt stress. Salt stress can activate SnRK1 to phosphorylate SRRM1L, triggering enrichment of functional NFYA10.1 variant to enhance plant salt resistance; 10.1111/nph.19699	KLS(1)PEVYKPS(0.651)S(0.349)PLQSIQTDK	2	-2.7517	0.299599	-3.53286	-3.23112	1.15133	0.595729	-3.39352	0.802555	0.79475	0.107672	0.195347	-2.6685	0.25383	2	0.651196	3.52e-08	107.78	93.427	107.78	3.6363	157970000
Psat3g167200.1	S62	Splicing factor 1 helix-hairpin domain	ITNPLLS(0.999)ENGLTGNTR	1	-0.0917358	-1.22685	-1.33351	-3.38603	0.320615	-1.03135	-1.43327	-0.785931	-1.7889	-0.921848	-2.37796	-3.14402	0.254253	2	0.999452	0.000189668	155.92	116.92	115.87	-0.81057	86679000
Psat6g051800.2	S71	Endonuclease/Exonuclease/phosphatase family	RNS(0.911)IPGQT(0.045)S(0.045)LPEFIAK	1	-3.38458	-2.86792	-1.84566	-3.27997	-0.886609	-1.04264	-3.195	-1.55171	-1.52556	-3.59135	-2.05099	-1.37469	0.255164	2	0.910867	0.00680192	66.673	48.934	66.673	0.23642	46811000
Psat2g162440.5	S209	Vacuolar amino acid transporter YPQ1	SGPSATGLSEDS(0.002)S(0.002)DDES(0.052)HS(0.936)PPT(0.003)T(0.005)QPRPIPR	1;2;3;4	2.23519	-3.42215	1.25336	1.617	2.33416	2.94159	2.09434	2.19849	1.66707	0.923309	2.4432	1.02168	0.256405	3	0.935655	4.64e-91	286.79	279.29	224.71	-0.23557	1504700000
Psat5g243840.1	S171	Monovalent inorganic cation transport	S(0.968)GICS(0.015)S(0.017)EEELNDVIYSLQYR	1	-4.52655	-2.3631	-3.61251	-3.24203	-1.45745	-1.67411	-3.15585	-2.97337	-3.17836	-4.16174	-1.84831	-3.03543	0.25772	2	0.968497	2.99e-08	125.53	111.51	94.728	0.82402	21789000
Psat6g134400.1	S59	Zinc-finger double-stranded RNA-binding	NQAGTPYPDAEVIALS(1)PK	1	1.03552	1.71313	0.702313	0.709003	1.11219	1.15608	0.622288	0.440186	0.417646	0.512579	0.47876	0.914029	0.259502	2	1	6.72e-34	261.19	237.12	261.19	0.86644	333820000
Psat5g043920.1	S317	Binding	S(1)AELPLEES(0.817)S(0.183)PVVVK	1;2	-0.366507	-0.703285	-3.03733	0.95578	0.793553	-0.247859	1.20659	-0.432896	-0.470119	-0.635454	-0.766626	-4.22416	0.259594	2	0.817454	0.00317094	147.64	122.52	147.64	-0.059779	188770000
Psat6g155960.4	T299	Unknown gene	INS(0.001)LANEDGDKPDDAQGQAT(0.996)PT(0.251)S(0.752)EAGDEVK	2	-0.449203	-3.02109	-3.40918	-3.12252	-0.0143137	-0.0688734	-3.40744	-0.251963	-2.84211	-2.64303	-3.884	-0.733859	0.260316	3	0.995979	0.00128077	49.814	38.094	49.814	-1.3913	61594000
Psat4g065320.1	T2	Photosynthetic reaction centre protein	T(1)AILERR	1	1.7257	1.58159	4.35078	4.08933	0.304885	1.28055	2.20375	1.93318	1.09343	1.44618	2.3335	3.76607	0.260486	2	1	1.84e-07	135.79	114.64	108.98	0.45639	1610900000
Psat6g181960.4	S121	Transmembrane amino acid transporter protein	RS(0.999)S(0.969)HT(0.032)LLPPSAR	2	-3.58687	0.016325	0.319606	0.197113	-0.255979	-0.473456	0.421484	1.30564	0.764601	0.497665	0.883194	0.584903	0.261522	2	0.998952	0.00569684	69.721	51.735	62.891	-1.6502	314610000
Psat7g166560.1	S409	Unknown gene	S(1)PIQGMEAHNPFSSGIDLHDNSVGDFLSAR	1	-2.25881	-1.28894	-0.308072	-3.36274	-0.732366	1.00225	-0.29785	-3.08675	-0.0906429	1.62745	-0.78952	-0.936191	0.262598	3	0.999913	2.6e-06	86.19	79.686	86.19	-0.91032	178110000
Psat6g167520.1	S37	Aldehyde dehydrogenase family	S(0.016)PS(0.984)SLLADHHIK	1	-0.928799	-4.76152	-0.756059	-0.463989	-2.95156	-2.92674	3.93023	-1.76159	-1.64431	3.77832	-0.40526	5.42858	0.262615	2	0.984129	3.64e-107	329.7	288.1	324.67	-0.50586	867620000
Psat7g181680.4	S151	BZIP transcription factor	S(0.113)NS(0.886)DIPFGFSTVLQSSPPLIPLR	1	-5.60489	-4.46273	-3.4504	-3.05781	-2.37881	-2.65004	-3.97328	-3.401	-3.34407	-3.87498	-3.65084	-2.04074	0.262679	2	0.886376	7.5e-06	82.102	69.936	82.102	-0.14795	5731700
Psat6g111880.3	S62	Histone deacetylation protein Rxt3	S(1)PLHSIYR	1	-2.30411	1.0532	-0.0114832	-2.31169	-1.16709	-0.420257	0.340832	0.73369	-0.00926781	0.276829	0.625057	1.15216	0.262847	2	1	0.00169064	109.29	59.575	109.29	-0.0029578	167290000
Psat3g094760.2	S486	BAR domain	SFS(1)IPSSSQR	1	0.44614	1.00582	0.356097	0.257885	-0.540799	-0.0188608	-0.212515	0.679028	-0.0444622	-0.354607	0.586273	0.491082	0.262884	2	0.999973	0.000250995	100.55	45.24	100.55	0.15108	210890000
Psat2g060320.2	S308	Protein of unknown function DUF1296	S(0.001)T(0.001)NS(0.004)Y(0.004)NQNS(0.99)RPAT(0.999)APEAPPESAEVPR	2	-1.37318	-4.08678	-2.9575	-2.7642	0.0771608	0.462024	-4.04496	0.0453777	-2.02114	-0.379797	-2.81765	-3.33079	0.263035	3	0.990013	3.69e-07	89.973	80.83	89.973	0.27786	76600000
Psat4g105960.1	S70	Unknown gene	RQDLLEAKLAS(0.667)IT(0.667)T(0.667)VQQAMVIK	2	1.05801	-3.3606	0.0960951	-2.79625	-3.03504	-2.06881	-2.97788	-2.88924	-0.66194	1.33085	-0.4335	-3.20312	0.263244	4	0.666667	0.0113294	42.309	34.34	42.309	4.016	85278000
Psat2g130080.1	S27	C-5 cytosine-specific DNA methylase	RAQPATPEQDELEDNVLS(0.999)S(0.999)EDNEIVS(0.002)LLPSER	2;3	2.01732	0.196358	-2.84463	-2.44731	2.27336	2.35871	-0.79034	-2.70495	-2.09613	-0.175638	-3.81242	-3.51497	0.263808	3	0.999064	1.73e-14	110.7	94.823	110.7	0.8432	465070000
Psat3g153080.1	S1471	MIF4G domain	FLDRPGVNS(1)PPAQVQETVFSQNTSSEK	1	1.16388	1.44619	0.910632	1.35356	1.41929	1.00687	0.669403	0.79715	1.09273	1.121	0.667953	0.675599	0.264449	3	1	1.41e-26	164.65	152.34	164.65	-0.36249	396780000
Psat0s1448g0040.1	S3	RNA recognition motif. (a.k.a. RRM + RBD + or RNP domain)	MES(1)PGKDHLVGGGESNDVGR	1	1.49094	1.3843	1.2118	0.701248	0.275048	1.65885	1.42512	1.5336	2.11754	1.42155	1.34952	2.01265	0.264614	2	1	9.87e-09	120.9	83.127	120.9	0.087698	1129000000
Psat2g001480.1	S129	Protein of unknown function (DUF632)	ALSAAAS(0.001)AS(0.999)PPPS(1)PPPK	2	-1.26974	-1.72848	-0.686593	-3.96041	-2.57708	-0.811423	-0.604883	-3.53426	-1.03108	-0.956326	-0.274786	-0.208789	0.264872	2	0.999309	0.000233166	136.26	120.89	112.34	0.71613	89380000
Psat5g088640.1	S439	RNSP1-SAP18 binding (RSB) motif	LNLDRS(1)S(1)GDDS(1)MEEDLPETR	3	1.36509	0.581989	-0.111802	-2.10143	1.93347	1.25869	0.4443	0.772532	0.626387	1.01462	0.254263	0.906581	0.264923	2	1	1.29e-09	175.93	163.05	137.72	0.60448	482890000
Psat4g088400.1	T178	Protein kinase domain	S(0.5)T(0.5)VGTPAYIAPEVLLR	1	-1.48994	-3.59327	0.0174112	-0.168726	-2.97127	0.189464	-2.86231	-4.26766	-0.533976	-0.161385	-1.07326	-0.929769	0.265366	2	0.499999	0.000160035	175.66	158.63	175.66	-0.88875	105620000
Psat0s2227g0040.1	S555	CAP160 repeat	AELPTEHHS(1)PPHLSAMR	1	1.79763	2.28213	3.78298	4.41342	1.00122	1.53516	3.21335	2.47994	2.59265	2.43029	3.89477	4.0863	0.2662	4	0.999897	0.000150832	150.58	138.63	150.58	-0.57394	2303000000
Psat1g093520.3	S239	Regulator of Vps4 activity in the MVB pathway	EQFDS(0.951)DS(0.97)DS(0.079)DMLDFPEVPK	2	-0.198	-2.40818	-0.311177	-0.181416	-2.25931	-0.425364	-3.08596	-3.25766	-2.25572	-0.344633	-0.611755	-2.74765	0.266295	2	0.969854	1.01e-08	116.43	102.41	67.115	-1.0139	196770000
Psat3g104360.1	S219	Hsp90 protein	EIS(1)DDEDDEPKKEEEGAVEEVDDDK	1	2.83842	2.1304	2.14146	1.18787	2.62801	2.71203	1.89777	2.57089	2.048	2.11325	1.5932	1.77107	0.266495	3	1	1.94e-21	204.5	189.97	120.91	0.70312	870830000
Psat5g175280.1	S3	Ubiquitin-2 like Rad60 SUMO-like	S(0.426)S(0.574)GVANNEEDKKPTDQGGAHINLK	1	1.70386	2.11019	2.94912	2.52807	-3.37614	-3.65415	1.6889	2.1014	2.15108	-3.67615	1.85632	2.86629	0.266649	3	0.574389	2.75e-15	120.13	95.942	108.75	-0.4335	692920000
Psat7g065760.1	S322	Protein of unknown function (DUF1296)	NHENEFVAEDGPVENENHDS(1)VGS(0.977)AS(0.023)IPAK	2	0.78323	1.05421	-2.59144	-0.369268	1.56527	1.68819	0.231447	0.694616	-2.98163	1.28545	0.737097	-3.73156	0.267356	3	0.999737	8.14e-37	185.19	173.77	185.19	-0.8577	251500000
Psat0s2358g0080.1	S265	Unknown gene	GS(0.001)GT(1)IRPS(1)LRY(1)AIS(1)VCK	4	4.19628	5.59189	4.85653	4.42933	4.64971	-2.47508	-2.97129	4.3527	3.97841	4.65362	3.67325	-2.86091	0.26828	2	0.999922	0.0231349	41.412	18.186	41.412	1.2738	3206000000
Psat5g088640.1	S440	RNSP1-SAP18 binding (RSB) motif	LNLDRS(1)S(1)GDDS(1)MEEDLPETR	3	1.36509	0.581989	-0.111802	-2.42846	1.93347	1.25869	0.4443	0.772532	0.626387	1.01462	0.254263	0.906581	0.269082	2	1	1.29e-09	175.93	163.05	137.72	0.60448	482890000
Psat3g088680.1	T349	Alpha-tubulin signature	TVQFVDWCPT(1)GFK	1	-1.63173	-2.27481	-0.626584	-0.121117	-0.265239	0.019845	-0.330933	-1.21618	0.210878	-0.613245	-0.516825	-0.738173	0.26924	2	1	3.07e-08	221.59	181.52	198.78	-1.9343	139650000
Psat2g174040.5	S197	Tetraspanin family	AVNRPADYDS(1)DDELINPR	1	2.02795	2.2653	2.77712	2.41076	2.70555	2.85665	2.58428	2.41866	2.56784	2.06628	2.12946	2.61031	0.269955	3	1	9.35e-69	290.88	259.77	232.82	0.36429	1824300000
Psat5g088640.1	T415	RNSP1-SAP18 binding (RSB) motif	KSHVEENNNNVT(0.63)S(0.37)PELNK	1	0.707554	0.17046	0.433614	0.327635	-0.000212669	0.163249	0.953636	1.61613	0.494686	0	-3.78422	0.219386	0.2703	3	0.630371	0.000290095	111.43	97.527	66.045	0.28245	365910000
Psat4g131920.1	S279	POT family	NSSSAVVNMTS(0.159)S(0.841)PLNPNSIR	1	-3.35408	-0.528831	-1.69375	-2.84177	-3.00875	-3.07386	-1.018	-2.9575	-0.474178	-0.125685	-0.658501	-3.04223	0.270654	2	0.840701	2.37e-08	155.49	133.93	155.49	0.54607	34939000
Psat4g023480.1	S58	Ribosomal L29e protein family	NGEIAS(1)DAE	1	-0.468393	-0.356819	1.28136	0.0396996	-0.941072	-1.01683	0.231836	-0.32295	-0.693888	-0.890217	-0.181581	-0.328488	0.272001	1	1	4.94e-09	143.24	132.28	48.998	0.58368	204090000
Psat3g053640.3	S333	Myb-like DNA-binding domain	NLS(1)PIEDISSLDLK	1	-3.34833	-2.39451	-3.54548	-2.50145	-1.52734	-1.52636	-3.14879	-3.66334	-3.37303	-3.59838	-2.73161	-4.02621	0.272048	2	0.999782	0.0142649	67.115	43.085	67.115	-1.1647	25418000
Psat2g060320.2	T312	Protein of unknown function DUF1296	S(0.001)T(0.001)NS(0.004)Y(0.004)NQNS(0.99)RPAT(0.999)APEAPPESAEVPR	2	-1.37318	-2.63392	-2.09208	-2.8063	0.0771608	0.462024	-3.48896	0.0453777	-2.02114	-0.379797	-3.54736	-2.55969	0.272363	3	0.999334	3.69e-07	89.973	80.83	89.973	0.27786	76600000
Psat3g208240.1	S586	Intracellular part	SFS(1)IPSSSAR	1	-0.929832	-0.646376	-1.41484	-1.06088	-1.96731	-1.71725	-0.498846	-3.62083	-3.23241	-1.40388	-3.6183	-0.930127	0.272882	2	0.999531	0.0102833	70.488	27.207	70.488	-0.035446	62082000
Psat0ss3186g0200.1	S486	Cyclophilin type peptidyl-prolyl cis-trans isomerase/CLD	SIINRS(1)PVR	1	4.48156	4.43179	4.6107	4.46168	2.84759	2.75032	4.66823	4.51605	3.82781	3.86547	5.21561	4.7283	0.274179	2	1	0.000133722	125.23	80.801	125.23	0.93742	3757700000
Psat2g020560.1	S67	Unknown gene	SIPAVS(0.004)T(0.052)S(0.944)PVKPKPPAV	1	-3.21708	-2.91298	1.388	1.66218	1.12412	0.502597	1.08302	1.40374	0.991541	0.282925	1.65277	0.239259	0.274196	2	0.944066	0.000167013	141.86	123.76	135.57	1.4714	460870000
Psat7g222360.3	S284	Unknown gene	THVNDNES(0.753)T(0.247)HS(1)IQNLLEDSEFEK	2;3	2.72509	2.65968	2.10336	1.81314	3.75999	3.31374	2.12029	1.93921	2.01845	2.9546	1.71301	-0.790195	0.275387	3	0.999986	3.27e-46	253.26	220.96	253.26	-1.2021	1226400000
Psat5g000440.1	S353	Sugar (and other) transporter	EGDDY(0.001)IS(0.999)DAAAGDS(0.998)DDNLHS(0.001)PLISR	2;3	-0.626518	-0.314541	0.0361166	-3.46569	0.656373	-0.713445	-3.89812	-3.52547	0.1793	0.131899	-0.985359	1.22592	0.275816	3	0.998728	5.95e-08	93.6	86.722	93.6	-1.1106	150030000
Psat5g041240.1	S189	AMP deaminase	NAFES(0.988)AEDS(0.942)DDDGT(0.062)QLGDDS(0.007)HLPFY(0.001)PVTR	1;2	-3.2545	-2.66434	-0.819728	-2.93948	1.49511	0.0842619	-0.38526	-3.74948	-3.51738	-3.77719	-3.78538	0.268641	0.275847	3	0.941977	4.21e-05	72.585	63.968	45.47	-1.513	139970000
Psat5g088640.1	S444	RNSP1-SAP18 binding (RSB) motif	LNLDRS(1)S(1)GDDS(1)MEEDLPETR	3	1.36509	0.581989	-0.111802	-2.90564	1.93347	1.25869	0.4443	0.772532	0.626387	1.01462	0.254263	0.906581	0.275922	2	1	1.29e-09	175.93	163.05	147.67	0.08527	482890000
Psat6g051440.1	S7	Glycosyltransferase family 20	S(0.014)YS(0.986)NLVELASGEASSFGLMNR	1	-3.26458	-4.12753	-1.78111	-2.68063	-1.62786	-0.603272	-2.32973	-3.19136	-2.06259	-2.78683	-2.99466	-3.78606	0.276163	2	0.986365	1.98e-12	179.58	162.5	137.05	-0.0050228	59923000
Psat3g078000.1	S237	Pyrroline-5-carboxylate reductase dimerisation	DDVT(0.05)S(0.922)PGGT(0.014)T(0.014)IAGVHELEK	1	-1.11499	-4.18245	-2.57153	-2.78842	-1.73465	-2.02369	-2.55396	-1.0745	-2.00867	-1.86334	-1.19962	-1.85375	0.276599	3	0.921539	9.36e-05	85.805	70.169	85.805	1.1951	32346000
Psat1g121520.1	T29	Unknown gene	LFT(0.001)S(0.001)DPIAY(0.465)T(0.511)T(0.511)KWDS(0.511)LR	2	-2.63107	-0.753326	-2.73536	-3.18981	-3.85088	-2.23628	-0.519024	0.158699	-0.334375	-2.742	0.164318	0.952001	0.277442	4	0.511297	0.00884278	54.598	32.384	54.598	-1.6624	65484000
Psat5g207160.1	S747	Clustered mitochondria	EHAS(0.799)AS(0.695)S(0.695)EVS(0.637)VS(0.174)KEDIVFNPNVFTEFK	3	-2.94494	-2.20167	-1.68686	-2.65646	-0.901467	-0.516408	-1.74313	-2.92066	-3.47431	-1.4156	-2.47561	-2.41382	0.278219	3	0.69511	2.02e-05	80.93	72.24	58.137	-1.3799	49842000
Psat7g171280.2	S31	Ubiquitin carboxyl-terminal hydrolase	VDKDS(0.625)S(0.625)PS(0.625)PPPVS(0.121)IANPLS(0.004)GLANNYADIDEEEDYYQR	2	-2.41034	-3.17518	-1.17972	-0.76285	1.12703	0.857341	-3.14703	-1.10648	-2.77116	-1.28851	-4.75679	-1.2072	0.278514	3	0.624775	2.78e-16	116.35	106.68	76.669	0.64119	179920000
Psat7g121360.1	S58	Sas10 C-terminal domain	DIVPLDINADS(1)AES(1)DEDDEIPIFDSK	1;2	2.18757	-1.47239	0.355872	0.573599	5.4268	3.98697	0.896955	-0.237741	0.0824699	2.5768	-0.159967	0.0469179	0.278809	2	1	7.65e-33	211.4	189.25	198.85	0.12329	2315000000
Psat2g149080.1	S7	Binding	SIAIIT(0.667)S(0.667)S(0.667)WIR	2	-1.23211	-1.55326	0.433249	-0.00403595	-2.01608	-1.77685	-2.66773	-0.272278	-0.814127	-2.00073	-0.843239	-0.157084	0.279084	2	0.666546	0.0223733	41.448	9.5774	41.448	4.4577	117850000
Psat5g097480.3	S893	CG-1 domain	SLEEIDSKEES(1)DDEDFLK	1	-1.18918	-1.09291	-0.152854	-1.04239	-1.2173	-0.98655	-0.53087	-1.00845	-1.32089	-1.176	-1.23561	-1.23034	0.279275	2	0.999998	8.04e-06	146.67	129	138.97	0.011613	304060000
Psat6g006640.2	S138	Ribosomal protein L13e	AGDS(0.63)T(0.37)PEELANATQVQGSYLPIVR	1	-2.49534	-3.1536	-2.6901	-1.80871	1.19239	-3.19291	-2.2046	-3.02382	1.66573	1.13483	-2.12647	-2.47412	0.279345	2	0.630033	2.15e-117	322.45	304.34	322.45	-0.84067	177270000
Psat5g297080.1	S147	Nup53/35/40-type RNA recognition motif	GRS(0.5)S(0.5)PVEGVVQPGALITLPPPLEVARPEVQR	1	-2.88598	-4.07571	-0.743421	-1.50756	-3.75798	-1.94841	-1.4205	-2.86385	-1.48532	0.0610504	-1.54506	-1.83782	0.279469	4	0.5	3.65e-09	99.987	97.956	99.987	-0.64923	55335000
Psat1g082440.1	S507	Protein phosphatase 2A regulatory B subunit (B56 family)	APTNEPVLVS(1)PK	1	0.887533	0.605118	1.37712	1.06029	0.338353	0.542167	-3.60394	1.41866	0.916306	0.495144	1.84876	1.4539	0.279677	2	1	6.28e-08	218.21	177.44	204.82	0.78766	349730000
Psat1g171600.2	S778	WD40 region of Ge1 + enhancer of mRNA-decapping protein	SALS(0.001)S(0.007)ANS(0.859)NT(0.133)PQGMNVQNVAAHSDAEK	1	-3.66563	-2.99391	-2.20187	0.106125	-3.92546	-3.21474	-2.58855	0.321766	0.994366	0.75761	-0.160261	-3.11732	0.279814	3	0.858728	5.72e-06	85.412	71.178	85.412	-1.0282	87244000
Psat7g046440.1	S159	Protein kinase domain	GPT(0.114)S(0.885)PT(0.536)S(0.464)PLHPR	1;2	-2.51727	-2.15502	-2.03236	-1.3267	-2.60152	-2.46296	-1.79174	-1.79324	-2.11353	-2.08538	-1.31105	0.498673	0.280635	2	0.885265	0.00762988	73.435	49.346	45.257	0.99507	57985000
Psat0s3788g0080.1	S503	Carbohydrate-binding protein of the ER	VFS(1)QLVK	1	-0.288992	-0.639048	-1.89496	-1.5704	-2.31891	-2.15785	-3.08446	-0.739901	-2.47737	-1.54701	-0.983906	-1.26166	0.280661	2	1	0.00555745	85.676	26.695	57.859	1.1238	54913000
Psat0s2358g0080.1	S271	Unknown gene	GS(0.001)GT(1)IRPS(1)LRY(1)AIS(1)VCK	4	4.19628	5.59189	4.85653	4.42933	4.64971	-2.81529	-3.65974	4.3527	3.97841	4.65362	3.67325	-3.6992	0.281241	2	0.999921	0.0231349	41.412	18.186	41.412	1.2738	3206000000
Psat1g004880.1	S28	GDSL-like Lipase/Acylhydrolase	KYEPEEEEDHNHNHQNDS(0.06)S(0.94)PQPPAAADDDLTDFK	1	2.63888	2.77242	3.80436	3.59531	3.21075	3.21847	3.82964	-2.19039	3.3787	2.91463	-3.36204	-2.94905	0.282119	5	0.940264	8.7e-49	188.65	179.44	137.37	-0.92569	3074200000
Psat2g116320.1	S114	DBC1	GGYSLGVS(0.8)DS(0.2)PK	1	-1.33842	-0.83025	-3.05616	-3.59374	-3.21153	-1.88389	-1.33882	-0.444559	-1.09309	-1.42226	-0.89691	-0.386956	0.282626	2	0.799511	0.001708	109.22	83.2	109.22	-1.2649	40713000
Psat3g069480.2	S20	Unknown gene	QSAIIEDLVS(1)DEEDKVPAHR	1	-0.65922	0.525909	-1.15226	-0.663729	0.77613	0.801869	-0.501865	-0.684666	-0.958071	0.729994	-4.41307	-1.55209	0.282989	3	1	7.94e-26	243.22	219.78	243.22	-0.15109	681750000
Psat4g124800.1	S69	K+ potassium transporter	RVDS(1)FDVEAMEISATHDQHSK	1	-3.26268	-5.67488	-2.62564	-0.787624	-2.01597	-1.64147	-1.53208	-0.822487	-1.10514	-3.3239	-2.42507	-2.65406	0.283034	4	0.999971	0.00281603	53.262	42.055	51.844	0.1273	38789000
Psat7g150360.1	S529	Pentacotripeptide-repeat region of PROPR	LAGNVHS(0.034)LGS(0.966)PVIENK	1	-1.45147	-3.82012	-0.433963	-0.471422	-3.28222	-2.64243	-3.12034	-2.44462	-1.60978	-2.36149	-3.16619	-0.668473	0.283139	2	0.966444	0.00088098	87.241	62.731	76.326	0.2633	55911000
Psat6g006520.1	S1554	GYF domain	GNS(1)PGLLTR	1	-3.45495	-3.05715	-2.44788	-2.34219	-2.88544	-3.0661	-1.47837	-2.56375	-2.58527	-2.75839	-3.68101	-4.19828	0.284919	2	0.999965	0.023087	56.729	39.344	56.729	-0.61122	12695000
Psat7g020760.2	S1105	Variant SH3 domain	RNES(1)FENPLAGTESHSFESQDDER	1	1.97123	2.18731	2.47239	2.59844	3.06671	2.80863	2.51741	2.26822	2.80612	2.31209	2.13503	2.39597	0.285459	3	1	1.86e-46	252.78	239.79	233.3	-1.1037	1133100000
Psat5g008640.4	S353	Sugar (and other) transporter	EGEDY(0.605)MS(0.404)DGAAGGS(0.992)DDDLHS(0.984)PLIS(0.016)R	1;2;3	-2.619	-2.89315	-1.23498	-2.97318	1.79001	0.288341	-3.95856	-0.283222	-2.90185	0.0780678	-0.529509	-0.0194044	0.286202	3	0.991632	0.000278865	61.89	57.26	45.527	-1.1738	162110000
Psat2g141520.2	T35	Mob1/phocein family	HIDAT(1)LGSGNLR	1	0.456175	1.16935	1.06263	1.28959	0.648322	0.690892	0.946098	0.818264	1.17122	0.809378	1.09522	1.16489	0.28671	2	0.999991	0.00171257	152.4	112.61	152.4	-0.21991	363960000
Psat7g264360.3	T159	Ubiquitin-specific protease family C19 protein	QNS(1)GPIPPVLPT(0.002)T(0.002)GLIT(0.655)S(0.338)GPLNS(0.003)S(0.001)GAPR	2	-0.766033	-3.03188	-3.08471	-2.47484	-3.60864	-2.82014	-3.92423	-1.47521	-1.01281	-3.02948	-1.10639	-1.7018	0.287206	2	0.655015	2.28e-06	87.489	68.893	81.297	2.4472	55342000
Psat5g302840.1	S522	WD domain + G-beta repeat	S(1)LGDIKPR	1	-0.182966	0.640141	-0.457513	-0.592924	-1.63706	-1.00606	-0.308666	0.123575	-0.558933	-0.105452	0.0201874	0.57582	0.288312	2	1	0.0117289	71.349	37.427	53.327	-1.0764	135750000
Psat6g107120.1	S723	MATH domain	NLPS(1)PVNVRK	1	0.707136	0.476381	-0.749345	-0.230804	-0.0676394	-0.589051	0.0428123	-4.03198	-0.207037	-0.154083	0.502192	0.271863	0.289038	2	1	0.00964092	66.19	34.901	48.981	2.3651	195910000
Psat7g121360.1	S55	Sas10 C-terminal domain	DIVPLDINADS(1)AES(1)DEDDEIPIFDSK	1;2	2.13449	-1.47239	0.355872	0.573599	5.35695	3.98697	0.896955	-0.4156	0.0824699	2.42547	-0.159967	0.0469179	0.289265	2	1	7.65e-33	211.4	189.25	211.4	-2.2146	2252900000
Psat1g107960.1	S505	Major Facilitator Superfamily	LPANS(0.012)IGS(0.987)AY(0.001)R	1	-2.97954	-1.09803	-1.66299	-1.88445	-2.2036	-1.53508	-2.38008	-1.11068	-2.3142	-3.45587	-3.37403	-1.50087	0.290234	2	0.987105	0.00248379	83.53	45.814	47.815	2.402	41094000
Psat1g143240.2	S8	Ca2+-ATPase N terminal autoinhibitory domain	SFLNGS(0.01)S(0.99)PR	1	0.449825	-3.48647	-3.50468	0.242117	-0.449979	0.101613	-0.0664616	0.092062	-3.3012	-3.1699	-3.44743	1.1414	0.290272	2	0.989932	3.76e-15	172.1	127.65	172.1	-0.48291	126320000
Psat6g200200.2	S294	RNA recognition motif. (a.k.a. RRM + RBD + or RNP domain)	KGHES(1)DHS(0.997)PY(0.003)VAVK	2	0.703739	-3.4706	-3.1916	-3.36853	-0.868323	0.474725	-0.75543	-3.57609	1.11006	1.08624	0.795918	-3.08946	0.290377	3	0.997314	0.00191945	90.872	56.681	90.872	3.0303	141090000
Psat2g149080.1	S8	Binding	SIAIIT(0.667)S(0.667)S(0.667)WIR	2	-1.23211	-1.55326	0.433249	-0.00403595	-2.01608	-1.77685	-2.52072	-0.272278	-0.814127	-2.00073	-0.843239	-0.157084	0.290439	2	0.666541	0.0223733	41.448	9.5774	41.448	4.4577	117850000
Psat7g174000.2	S2	FAD binding domain	S(1)DLEAPLRPK	1	5.01137	5.58785	4.4312	4.0799	3.5657	4.20487	4.83237	4.62065	4.84975	4.80446	5.08151	4.74297	0.290937	2	1	4.28e-09	149.94	127.03	114.86	-0.24506	5205600000
Psat5g028760.1	S191	Targeting protein for Xklp2 (TPX2)	KEPLDNLPGNAELS(0.002)S(0.997)PT(0.001)AEDGKPR	1	2.56836	2.09004	2.56836	2.38608	2.87765	2.48781	2.76449	2.76723	2.36252	2.40838	3.11726	2.34585	0.291334	3	0.996597	6.5e-25	211.17	189.47	191.4	-0.56292	1336400000
Psat5g246120.1	S477	Trafficking protein particle complex subunit 10 + TRAPPC10	AS(0.017)LS(0.983)AGNVFEMFDSR	1	-2.66736	-4.5131	-1.33735	-1.27643	0.18407	-3.78594	-3.07601	-1.12073	-0.68362	-0.370386	-1.52088	-0.731082	0.291433	2	0.983479	0.00641035	159.18	133.05	132.44	1.0431	81690000
Psat6g222680.1	T197	Grap2 and cyclin-D-interacting	ELKPGSSDDPADT(0.999)DDNS(1)S(1)EGELGNDLSLEEMK	2;3	3.20537	1.06654	-2.97106	-3.31759	3.61377	2.99474	-0.489824	0.899252	1.74652	3.02678	0.506536	1.94372	0.291634	3	0.99925	1.44e-20	122.41	111.51	122.41	-0.86243	736360000
Psat6g241040.2	S92	HMGL-like	IFDT(0.005)T(0.005)LRDGEQS(0.986)PGAS(0.001)MT(0.001)S(0.001)K	1	-1.11505	-1.68977	0.0450602	-0.153904	-1.44312	-1.44816	-0.897316	-3.24738	-2.82479	-0.847567	-2.10523	-0.799619	0.291962	3	0.986444	7.85e-05	87.102	54.078	87.102	0.76742	266200000
Psat3g100680.1	S112	Formin Homology 2 Domain	KLNS(1)PELRPLPPLAR	1	1.08592	1.11769	0.654742	0.757427	-0.289172	0.212462	0.395176	0.731556	-0.0525322	0.124641	1.65185	-0.364993	0.292745	3	1	0.00131828	98.175	86.532	79.311	1.2365	267670000
Psat7g170520.3	S751	Cellulose synthase	MGDS(1)DDEEMNLSSFPK	1	0.269804	0.425501	-0.0312395	0.255379	0.418502	0.250867	0.00737572	0.559	-0.171833	0.245304	-0.304396	0.319304	0.293012	2	1	7.06e-05	177.74	160.25	177.74	-0.50048	212030000
Psat2g001480.1	S133	Protein of unknown function (DUF632)	ALSAAAS(0.001)AS(0.999)PPPS(1)PPPK	2	-1.26974	-1.72848	-0.686593	-0.987473	-1.34625	-0.811423	-0.604883	-2.72934	-1.03108	-0.956326	-0.274786	-0.208789	0.29414	2	1	0.000233166	136.26	120.89	136.26	1.6474	114060000
Psat2g064840.1	S2501	HECT-domain (ubiquitin-transferase)	SLDVEIGS(1)ADGHDDGGERPVSADR	1	-0.406452	-0.127621	0.463675	0.507637	0.487271	0.533866	0.495705	0.29578	0.508062	0.00737953	0.788876	0.428142	0.294331	3	0.999996	2.9e-18	147.28	113.93	115.66	-2.1498	340130000
Psat2g012920.1	S709	DEAD/DEAH box helicase	IY(0.001)FDS(0.999)DS(1)DEGERK	2	-0.944605	-1.32751	-2.79405	-2.66558	-2.57284	-4.00813	-2.98065	-1.20733	-1.56597	-1.64953	-1.18514	-2.2682	0.29482	2	0.999261	0.019292	55.724	46.688	55.724	0.17473	20160000
Psat4g137560.1	S996	Dock homology region 2	VNSQLS(0.044)S(0.955)PS(0.001)QPYSLR	1;2	1.01255	0.0424023	0.280715	0.275047	0.107358	0.485705	-0.0260792	0.781841	0.326775	-0.682808	0.239342	-0.0988913	0.295262	2	0.95502	0.0029097	168.45	138.52	117.13	-0.69774	224250000
Psat4g076360.4	T103	Protein kinase domain	S(0.5)T(0.5)VGTPAYIAPEVLSR	1	2.68839	1.12563	2.58844	2.54836	3.83607	3.53472	2.07451	2.77554	3.30641	2.2741	3.00853	2.28944	0.296139	2	0.5	1.46e-29	261.39	236.35	227.74	-1.3591	1453400000
Psat4g076360.4	S102	Protein kinase domain	S(0.796)T(0.152)VGT(0.052)PAYIAPEVLSR	1	2.68839	1.12563	2.58844	2.54836	3.83607	3.53472	2.07451	2.77554	3.30641	2.2741	3.00853	2.28944	0.296139	3	0.796147	1.46e-29	261.39	236.35	72.21	1.3277	1494400000
Psat0ss1196g0600.1	S1030	Importin-beta N-terminal domain	AAVALEDDS(1)VVEEGDVEDEELDMELGQLLDVDEQK	1	0.183983	-3.84035	-0.486278	-0.243765	2.13761	1.91629	-0.858234	-1.61406	-2.28555	-0.191597	-2.1025	-1.079	0.296209	3	1	1.37e-21	123.4	113.94	76.921	-0.69988	364060000
Psat5g276240.1	T74	Late embryogenesis abundant protein	AT(0.874)QS(0.126)HELGPNVQSLPDR	1	-2.91147	-2.84213	-3.19704	-1.2785	-2.85946	-3.40985	-1.70323	-1.8889	-1.88055	-2.66169	-1.03099	-1.17518	0.296309	2	0.874168	0.000966836	85.808	58.159	85.808	-0.9162	35295000
Psat7g065760.1	S325	Protein of unknown function (DUF1296)	NHENEFVAEDGPVENENHDS(1)VGS(0.977)AS(0.023)IPAK	2	0.78323	1.05421	-2.65679	-0.369268	1.56527	1.68819	0.231447	0.694616	-2.92272	1.28545	0.737097	-2.31701	0.296599	3	0.977193	8.14e-37	185.19	173.77	185.19	-0.8577	251500000
Psat3g094760.2	S261	BAR domain	VSS(0.005)Y(0.001)S(0.994)APIFAEK	1	0.878357	-4.07309	-3.43107	-2.3943	-0.0444651	-3.48149	0.585115	0.941481	0.867825	-2.80674	1.14215	1.08844	0.29673	2	0.993911	0.00130223	120.9	95.002	91.812	0.51734	151820000
Psat2g143680.2	S89	Acyl CoA binding protein	QLLEEAGLS(1)A	1	-0.353052	-1.05767	-2.78495	-2.714	-2.99393	-2.5297	-4.00333	-1.7095	-2.90655	-1.41105	-1.88727	-1.47259	0.2972	2	1	2.28e-06	125.74	103.4	52.725	-0.21263	26934000
Psat2g000840.1	S830	Cytoskeletal-regulatory complex EF hand	SAPNSPFASST(0.003)IGS(0.996)PHR	1;2;3	0.00312042	0.663813	1.4625	-1.29512	1.04028	1.56318	1.44517	0.855677	1.52272	1.28224	-0.416647	0.555066	0.297266	3	0.996416	8.22e-06	104.89	88.15	95.195	-0.57887	475020000
Psat6g209800.2	S513	WPP domain	SPDMLGPLDENDPDGKGGDGES(1)DEEGS(1)VEDELESK	2	3.65149	3.40864	-2.3158	-3.07153	3.74679	3.14505	2.00736	2.31298	2.43916	2.70446	1.88643	2.30504	0.29735	3	1	5.3e-55	213.27	205.06	213.27	-0.73306	979090000
Psat4g193880.1	S150	SNF2 family N-terminal domain	RENDVPGTPFPIVIIDS(1)DEEDDMDQK	1	0.199253	0.217167	0.0761309	-0.25036	1.42591	1.04418	0.0475426	-0.162573	-0.0483723	0.852571	-0.476776	-0.704963	0.29797	3	1	7.58e-19	129.25	111.89	107.83	-0.54387	256890000
Psat6g209800.2	S518	WPP domain	SPDMLGPLDENDPDGKGGDGES(1)DEEGS(1)VEDELESK	2	3.65149	3.40864	-2.41473	-2.88195	3.74679	3.14505	2.00736	2.31298	2.43916	2.70446	1.88643	2.30504	0.298109	3	0.999998	5.3e-55	213.27	205.06	213.27	-0.73306	979090000
Psat7g153480.2	S2	LSM domain	S(0.989)GT(0.011)EEESAVKEPLDLIR	1	-0.236109	-0.0467434	-0.254766	-2.22095	-0.0501547	0.0955858	-0.717079	-0.943247	-1.05141	-0.300854	-1.40816	-3.55002	0.299045	2	0.989337	4.84e-05	191.78	173.81	172.91	1.7955	119670000
Psat4g141920.1	S41	Sad1 / UNC-like C-terminal	T(0.002)T(0.002)S(0.002)NIELLANDVT(0.078)AS(0.905)PNAIAS(0.008)AT(0.001)GDGK	1	-2.8324	-2.57958	-1.62716	-1.62801	-1.93756	-2.64273	-3.15645	-2.80757	-2.64729	-2.68275	-2.40063	-3.07891	0.299439	3	0.905089	0.00140593	50.531	31.456	41.476	2.1734	23587000
Psat3g099160.1	S122	Hyaluronan / mRNA binding family	APDSQGALEGDKFS(1)ERR	1	-0.783554	-0.537357	-0.132947	-0.474304	-0.674264	-0.173194	-0.0496349	0.457075	-0.492357	-0.369787	-0.27895	-2.43862	0.303396	3	1	0.00136258	116.45	98.964	116.45	0.53899	209530000
Psat3g163120.1	T34	Oleosin	YEAVT(1)PQQR	1	-1.0422	-1.87314	0.479051	0.811295	-2.25555	-1.94264	-0.878975	-1.01483	-1.14618	-1.27102	-0.604578	1.54178	0.303594	2	1	5.63e-09	141.89	104.29	141.89	-1.6745	160810000
Psat2g015000.1	S583	Mlo family	GSVS(1)FVKPDHPEK	1	1.4973	1.20905	0.660964	0.515606	-0.652795	-0.15828	0.5912	1.63448	1.06063	0.801031	1.23483	1.02363	0.303931	3	0.999984	0.00149991	118.64	86.728	92.773	0.097695	293200000
Psat5g143960.1	S159	Unknown gene	AAAYGEFS(1)DDEIES(1)PKK	2	-0.683838	-0.345991	-1.5079	-0.983965	0.150022	0.148524	-1.39629	0.187729	-0.395155	-0.976482	-0.556723	-0.30827	0.304028	2	1	9.65e-05	145.48	130.2	145.48	-2.5966	126730000
Psat0s1916g0120.2	S85	Nucleotide-binding + alpha-beta plait	VHS(0.002)EPNVAGY(0.027)S(0.971)PLEDPK	1	-2.81571	-1.59185	-3.13723	-2.53446	-0.816676	-1.00816	-3.00399	-0.776999	-0.453836	-3.0109	-3.58424	-2.77033	0.30599	2	0.971037	0.000169642	107.75	79.884	73.597	0.72726	41029000
Psat3g050160.1	S612	CLASP N terminal	S(0.134)S(0.134)S(0.732)LDLEVDPPSSR	1	-1.38881	-3.92954	-2.3496	-3.02788	-1.08618	-0.577401	-3.30289	-3.96798	-0.906452	-2.8126	-0.102161	-0.928973	0.308916	2	0.731745	0.00940323	117.2	103	117.2	-1.226	47909000
Psat2g160240.1	S82	RNA recognition motif. (a.k.a. RRM + RBD + or RNP domain)	AIDVNQTTS(0.002)EAAS(0.995)EES(0.003)IR	1	-1.49146	-0.866114	-0.585517	-3.36586	-1.34074	-0.824996	-0.756075	-0.382029	-3.09249	-1.81873	-2.52921	-0.444564	0.309091	2	0.995277	2.24e-07	165.8	142.92	127.22	-0.87569	74869000
Psat0ss26108g0040.1	S57	'Cold-shock' DNA-binding domain	SLAEGESVEYQVES(0.987)DS(0.013)DGR	1	0.588444	0.184017	-0.307513	-0.506655	0.672376	0.52081	0.28035	0.666622	0.0817108	0.0550194	-0.41329	1.09158	0.310894	2	0.987401	1.57e-242	398.97	370.74	352.97	-0.6774	389280000
Psat6g046640.1	S22	Microtubule-associated protein 70	MEEIFGDGGGVATPVPLSVS(0.054)GS(0.946)FR	1	-1.31789	-1.58728	-4.08845	-2.16742	0.309079	-0.562282	-2.37476	-3.10692	-3.32654	-1.94467	-2.7831	-3.26376	0.311377	2	0.945765	3.67e-84	298.1	272.92	214.92	-1.335	62052000
Psat4g051080.1	S411	Zinc finger C3H1-type profile.	VLS(0.45)PLNDS(0.55)IELAES(0.001)LPITGSGR	1	-5.24304	-2.97221	-2.94151	-3.44222	-3.27458	-3.11133	-3.93413	-3.24541	-4.46854	-3.73729	-4.3146	-4.14842	0.313613	3	0.54981	0.00169224	52.03	44.226	43.198	1.9544	6360400
Psat6g212640.2	S33	Metallopeptidase family M24	EVPILVEGIADLSLS(1)PQKEEDDGK	1	2.16938	1.94729	0.884221	1.26321	3.13803	3.42441	0.907846	0.843185	0.761692	2.01532	0.613016	0.491321	0.314363	3	0.9999	3.57e-68	281.29	263.33	234.8	0.030136	1408300000
Psat7g207000.1	S322	BAG domain	EIEEGVAQVVQMLDEAENS(0.834)S(0.218)S(0.738)T(0.203)Y(0.006)EAS(0.001)HRD	2;3	-1.568	-1.42872	-2.92824	-2.54242	1.89981	2.54048	-1.55962	-2.66721	-2.88909	1.56251	-1.70344	-2.09146	0.314711	3	0.737843	4.05e-36	176.18	158.82	81.718	2.4851	246610000
Psat7g181680.4	S253	BZIP transcription factor	NAAVIDNRDDLDS(0.151)RAS(0.631)GT(0.218)K	1	-1.06061	-1.00271	-2.86802	-2.55712	-1.43824	-2.99482	0.651363	-0.195601	-0.881247	-1.02971	-0.383574	-0.326417	0.315405	3	0.631049	0.000768901	87.511	38.855	87.511	-0.72477	79128000
Psat5g078160.1	T376	Domain of unknown function (DUF3449)	QALT(0.012)Y(0.012)EEIEAEREEEET(0.576)QEDS(0.472)ES(0.927)EDDEQQIYNPLK	2	-3.48193	0.0868492	-3.37438	-3.0861	0.839311	-2.42392	-2.4172	-2.62297	-2.5165	0.761183	-0.914354	0.177506	0.315595	3	0.576165	6.67e-06	67.279	61.401	65.378	0.38047	81410000
Psat2g191040.1	S18	Homodimerisation region of STAR domain protein	AAS(1)PQIRPSDMDSQYLSELLAEYQK	1	2.11085	0.814022	1.2212	0.964319	-2.98446	1.93039	0.34564	0.162481	2.32196	2.00614	0.538944	-0.00350285	0.315898	3	0.999999	8.39e-20	175.38	165.33	159.42	-1.27	462080000
Psat3g084320.2	S517	Unknown gene	RHES(1)FNIGPSVFGISK	1	-1.08345	-0.646454	1.00543	0.749348	-1.53111	-3.83193	0.607153	-1.14225	-2.34075	-2.48685	0.348335	-0.924762	0.315987	3	0.999999	0.000674586	78.975	68.16	71.148	0.46475	179250000
Psat7g256600.1	T399	Methyl-CpG binding domain	S(0.001)NDADEIKPS(0.149)NT(0.85)EGELVQEASNAVVEEAIVESEK	1;2	-2.9941	-3.35389	-2.62437	0.597895	-0.361745	1.69294	-0.144535	-2.12323	0.37607	-3.15858	-0.289795	-0.636031	0.318454	3	0.84994	2.11e-46	165.85	155.88	114.7	1.3428	169370000
Psat5g300440.2	S329	JAB1/Mov34/MPN/PAD-1 ubiquitin protease	IASPAQQGS(0.001)LS(0.999)PR	1	0.927414	1.31782	1.69249	1.66243	0.404569	0.337165	1.32306	1.04809	0.936056	0.410154	1.38917	2.2431	0.318919	2	0.999431	3.47e-07	211.53	172.66	138.77	0.99336	440840000
Psat4g063040.1	S1034	Patatin-like phospholipase	AVAS(1)PPIS(1)PR	2	-0.657719	-0.119081	-0.781529	-1.00821	-1.70289	-0.95362	-0.808517	-0.715551	-1.02133	-0.855463	-0.572941	-0.123034	0.319019	2	1	0.00856545	71.879	56.249	50.46	-2.02	101360000
Psat0s2227g0040.1	S495	CAP160 repeat	ADLPTEHHS(1)PPHISAMR	1	3.75666	3.7923	5.48986	5.90383	2.70075	3.18774	4.79888	4.49328	4.24024	3.89721	5.4157	6.08212	0.319249	4	0.99999	5.83e-05	163.91	130.77	139.69	-1.0782	7649400000
Psat4g019440.3	S152	Sucrose synthase	S(1)IGNGVQFLNR	1	-0.387531	-0.364706	-2.87163	-3.1366	-0.0233259	-0.0639086	-0.639618	-0.0997543	-0.341541	-0.346441	-3.56466	-0.0875673	0.319772	2	1	8.66e-06	152.85	117.56	112.94	0.65023	100500000
Psat4g125000.2	S5	Glycosyltransferase family 20	S(1)YANLLDLAGGGDLLDIPHTPR	1;2	-2.47328	-4.41879	-2.94645	-2.26777	-0.48105	-1.79013	-2.83142	-2.86207	-3.10907	-1.8888	-3.50567	-2.57478	0.32051	3	0.999777	8.85e-13	151.65	139.33	114.2	-0.29708	85497000
Psat6g023040.1	S61	Ctr copper transporter family	GQS(1)PVPEIQTPLLR	1	-1.65601	-1.0636	-4.14121	-3.08078	-0.11519	-1.34521	-2.42269	-2.01343	-2.32751	-2.43798	-2.27744	-2.64777	0.320976	2	1	0.00492978	88.768	73.78	88.768	0.08966	47302000
Psat4g094360.2	T59	ABC transporter	ASTYIDDIDLPT(1)S(1)DEDDDS(1)EEELEQK	3	-2.91973	-4.02157	-3.49685	-2.12024	-0.392413	-1.01967	-3.82826	-2.02232	-3.10624	-1.23343	-3.32397	-1.05354	0.322164	2	0.999997	3.98e-17	125.28	118.86	125.28	-0.5878	65363000
Psat6g021840.1	S23	Hsp20/alpha crystallin family	LMGLDAPVLHALHQMMDLS(0.996)DDNS(0.002)S(0.002)DK	1	2.34646	0.580286	-3.63587	-1.87202	1.90378	-3.85234	-3.52595	-3.34185	-0.333986	2.18012	-0.770111	0.587548	0.322851	3	0.995545	1.55e-05	77.276	62.459	66.479	-0.74411	309930000
Psat1g022120.1	S554	Fip1 motif	ESFIEDHVDGNEIPSLDPEY(0.007)S(0.993)DGIAQDYNR	1	-1.44894	-3.77184	-1.67895	-2.47645	-0.181733	0.061717	-2.25009	-1.43841	-3.54138	0.105227	-1.45292	-1.91886	0.323012	3	0.993046	8.04e-13	111.56	93.887	111.56	0.40043	71086000
Psat2g162440.5	S203	Vacuolar amino acid transporter YPQ1	S(0.101)GPS(0.573)AT(0.155)GLS(0.221)EDS(0.974)S(0.974)DDES(0.096)HS(0.892)PPT(0.01)T(0.003)QPRPIPR	2;3;4	1.67658	2.92504	2.24316	1.05207	2.25806	2.06371	0.780178	-4.3053	1.53671	3.02676	1.20482	2.86199	0.323177	3	0.974119	6.38e-37	182.56	172.16	108.86	-0.50432	879440000
Psat6g056720.1	T25	Linker histone H1 and H5 family	ATEEPIVAVETVPEPIVTEPT(0.008)T(0.005)IT(0.987)EPEVPEK	1	-0.0993118	-2.75007	-2.56132	-0.0673923	1.63604	1.35235	-4.05179	0.115038	-3.25229	-3.21584	-2.8426	-0.33327	0.323755	3	0.987154	9.23e-27	134.05	119.96	129.61	0.45616	180650000
Psat5g049800.1	S2292	HECT-domain (ubiquitin-transferase)	T(0.001)T(0.001)S(0.998)IYNLLGR	1	-1.83962	-1.09451	-2.35747	-1.98619	-1.0305	-2.63789	-3.04315	-2.6487	-2.53674	-2.13078	-2.39227	-2.96103	0.323769	2	0.997838	0.00376601	81.865	65.662	81.865	-1.1697	30531000
Psat5g003640.2	S77	Kinesin motor domain	DRS(1)PVAFGAEELIVDPVDTSR	1	-0.867546	0.818586	-0.749553	-1.07612	-0.197858	-0.196794	-1.11225	-0.660318	-2.42121	-0.446657	-0.991188	-1.06132	0.323878	3	1	5.23e-11	119.79	104.37	119.79	-1.4593	150150000
Psat0s3887g0040.1	S215	WD domain + G-beta repeat	APS(1)PVTNPLMGGVPK	1	-0.937044	-0.140442	-2.58824	-3.03686	-0.556832	-0.410922	-0.259562	-0.21121	-3.79027	-0.418785	0.249416	-3.11594	0.323992	2	0.999926	0.0152547	120.92	102.65	120.92	0.7253	85586000
Psat4g154840.3	S151	Pre-mRNA-splicing factor of RES complex	S(0.001)EGPS(0.999)PDLS(1)PPRK	2	-3.87248	-4.21377	-2.74994	-0.508478	-1.07777	-0.00677967	-0.174162	-3.54466	-2.99396	-0.904396	-1.47982	-2.2855	0.324102	2	0.999998	0.00642052	68.283	54.254	68.283	-1.038	69872000
Psat7g232480.1	S89	Glycosyltransferase family 28 N-terminal domain	VTTLPVDIS(0.003)HGDKLES(0.186)S(0.806)PS(0.005)NFK	1	1.70926	-3.41796	-2.85255	-2.31314	1.4183	1.3587	-2.56765	1.42376	-2.58068	0.951359	1.33545	0.997605	0.324396	3	0.806043	1.29e-11	137.94	113.74	117.21	0.62695	226230000
Psat3g181560.1	S82	Hsp70 protein	RVS(0.997)DAS(0.002)VQSDLK	1	-1.93061	-1.62517	-2.54946	-1.89768	-2.75637	-2.87101	-1.71123	-1.53993	-3.42761	-2.62986	-3.25449	-1.60113	0.325668	2	0.997154	0.00970051	69.602	29.012	69.602	1.2156	27016000
Psat3g031920.2	T949	Kinesin motor domain	DYEPS(0.006)GT(0.024)T(0.97)PIRYEPEVPSK	1	1.95023	2.95394	1.03329	-3.28507	2.12759	-3.06114	2.34023	-2.1548	-3.54768	-3.81938	-3.10503	1.37732	0.325751	3	0.969707	3.08e-06	130.38	115.46	109.85	1.8832	452090000
Psat1g073800.1	S109	Albumin I chain a	S(1)EAEDFFSK	1	-2.274	-2.46943	-0.274997	-2.61376	-2.61641	-2.15601	-3.5725	-1.47567	-2.11587	-1.94584	-1.49611	0.786956	0.326905	2	1	1.43e-05	122.69	107.06	122.69	-0.14233	68845000
Psat2g130080.1	S28	C-5 cytosine-specific DNA methylase	RAQPATPEQDELEDNVLS(0.999)S(0.999)EDNEIVS(0.002)LLPSER	2;3	2.01732	0.196358	-3.20656	-2.95762	2.27336	2.35871	-0.79034	-2.70495	-2.08267	-0.175638	-3.75908	-2.87261	0.327053	3	0.999064	1.73e-14	110.7	94.823	110.7	0.8432	385480000
Psat6g134600.1	S1118	NUC173 domain	RNFPEHLS(1)DES(1)DDEPLDLLDR	2	-0.0739574	-0.316591	-0.604875	-0.807369	0.520612	0.398793	-1.20694	-1.04713	-0.95591	-0.270929	-1.42783	-1.38207	0.328187	3	1	7.24e-26	238.04	207.93	46.678	-1.1003	673280000
Psat6g134600.1	S1121	NUC173 domain	RNFPEHLS(1)DES(1)DDEPLDLLDR	2	-0.0739574	-0.316591	-0.604875	-0.807369	0.520612	0.398793	-1.20694	-1.04713	-0.95591	-0.270929	-1.42783	-1.38207	0.328187	3	1	7.24e-26	238.04	207.93	46.678	-1.1003	673280000
Psat5g163240.2	S596	Encodes VCS (VARICOSE). Involved in mRNA decapping; ABA-unresponsive SnRK2 protein kinases regulate mRNA decay under osmotic stress in plants	KLS(1)DFRNPQSNLSDHVGDQALNDYSVER	1	3.06377	2.94139	3.08745	2.57864	2.86775	2.78322	-3.27947	2.61524	2.9109	3.0258	3.07673	2.87315	0.329975	4	1	3.09e-110	304.79	276.8	304.79	0.88024	1461500000
Psat1g171600.2	S839	WD40 region of Ge1 + enhancer of mRNA-decapping protein	LFHS(1)QAS(1)DLGIR	1;2	-2.80255	0.659584	-3.60659	-3.09473	2.10623	-0.357945	-3.06688	0.402401	1.16135	0.814848	-3.40978	0.970353	0.330048	2	1	0.00168404	110.14	47.617	59.225	-0.25237	206250000
Psat5g008640.4	S318	Sugar (and other) transporter	SALFPT(0.001)FGS(0.996)MFS(0.91)T(0.093)AEPHIK	1;2;3	-0.769686	-0.683744	-0.164775	-0.262913	0.657582	0.0497484	-0.804785	-2.60964	-0.497646	-3.52723	-0.987543	-1.63402	0.330465	2	0.99589	7.44e-07	126	109.12	126	-0.7604	228970000
Psat7g113080.1	S917	NLI interacting factor-like phosphatase	RQS(0.56)S(0.44)PRPFQGFSNK	1	-0.117821	-0.603033	-0.408174	-0.645842	-1.96479	-1.62393	0.00319862	-3.44733	-2.3246	-0.220507	-3.01491	0.0444498	0.330535	3	0.559643	0.0166912	55.33	35.24	55.33	0.091997	96613000
Psat5g225680.1	S121	BZIP transcription factor; ABA-RESPONSIVE ELEMENT BINDING PROTEIN 3, AREB3, DPBF3	QS(0.624)T(0.375)LGEMT(0.001)LEDFLVK	1	-2.67227	-3.13692	-3.39762	-2.78441	-2.59518	-3.96714	-5.2735	-3.39175	-3.9755	-2.95092	-3.22092	-2.95011	0.330628	2	0.623793	0.00112878	91.03	67.043	67.385	-1.7354	11142000
Psat4g210600.1	S232	Survival protein SurE	NVGTSS(0.004)AS(0.995)PEHLLFAR	1	-0.389202	-0.987877	-0.940167	-0.538948	-1.74569	-1.24668	-0.663206	-0.880184	-1.4357	-0.723141	-0.884895	-0.741069	0.330907	3	0.995407	8.52e-05	121.26	92.301	118.37	-1.046	223100000
Psat6g193600.2	T341	Protein kinase domain	IQS(1)GAVT(1)PIHPR	2	-3.65156	-0.858309	-0.67599	-1.03399	-1.81284	-0.817714	-0.870865	-0.846909	-0.70014	-0.543325	-0.651831	-0.474442	0.331273	2	1	0.00133957	90.725	51.421	71.98	-0.094398	95767000
Psat6g243000.1	S46	Unknown gene	S(1)LQIDDQTPSR	1	-0.33478	-0.601519	-0.690234	-1.05199	-1.07476	-0.837445	-0.61945	-0.442909	-0.441923	-0.568401	-0.613941	-0.271541	0.331277	2	1	5.39e-05	125.53	94.298	101.39	-0.3381	112030000
Psat5g139800.1	S48	Arginosuccinate synthase	S(1)GVGAAAKPQVLSK	1	-0.602976	-0.565603	0.847077	0.341824	-1.3205	-1.50281	0.686651	0.131815	-0.341455	0.280685	0.715693	0.991944	0.331472	2	1	0.00478449	89.911	72.68	89.541	-0.47295	210720000
Psat5g277680.1	S50	Zinc-finger double-stranded RNA-binding	SLPGTPDPASEVIALS(1)PK	1	0.380947	-0.33329	0.481641	-0.0851021	1.30164	0.591195	-0.540041	-0.0476952	-0.370108	0.0149689	-0.863714	0.02987	0.331856	2	0.99996	7.87e-07	115.57	84.572	115.57	0.13128	234190000
Psat4g036560.3	S341	ANTH domain	S(0.008)LS(0.992)PPPQPEPVK	1	-0.359938	-3.46685	-2.03302	-2.18512	-2.89619	-3.19324	-2.97059	0.248116	-0.0043087	-2.93114	0.810722	-0.46527	0.33195	2	0.99215	0.0135484	65.347	34.475	63.76	1.8281	56937000
Psat7g083520.1	T131	Mitochondrial ribosomal subunit protein	DFES(1)DFEDLHET(1)DEEIDDLYNAR	2	-1.22626	-2.79244	-0.0251665	-0.37607	0.494542	0.615657	-0.720842	-1.78753	-1.02574	-0.978865	-1.97385	-1.84637	0.333005	3	1	6.36e-18	156.27	146.23	141.49	-0.011073	151880000
Psat7g083520.1	S123	Mitochondrial ribosomal subunit protein	DFES(1)DFEDLHET(1)DEEIDDLYNAR	2	-1.22626	-2.79799	-0.0251665	-0.37607	0.494542	0.615657	-0.720842	-1.78753	-1.02574	-0.978865	-1.97385	-1.84637	0.333474	3	1	6.36e-18	156.27	146.23	156.27	0.17022	151880000
Psat4g020000.2	S1452	Sec7 domain	SIDNEAVVDHQLDT(0.001)NS(0.999)NGK	1	-0.591633	-1.13747	-0.251437	-0.694338	-1.69979	-1.88493	-0.231096	-0.67181	-0.80159	-3.39705	-3.65186	0.00923634	0.334283	2	0.999221	6.19e-08	174.81	148.1	174.81	0.039634	158850000
Psat6g004160.1	S410	Protein of unknown function (DUF4005)	KLS(1)NPAFIAAQSK	1	-0.277948	-0.415079	-0.233075	-3.15809	-0.360726	-0.664683	-3.78377	0.707954	0.0359879	0.042345	0.573814	0.64252	0.335642	2	1	0.000931326	178	145.47	178	-0.82938	141590000
Psat6g155960.4	S302	Unknown gene	INSLANEDGDKPDDAQGQAT(0.023)PT(0.214)S(0.763)EAGDEVK	1;2	0.764996	-2.63752	-1.0886	-1.33813	-0.0143137	0.878556	-0.340651	-0.251963	-0.526037	-3.21876	-0.955574	0.184897	0.335782	3	0.762931	0.000144968	61.776	49.343	61.776	1.5719	142140000
Psat2g015760.2	S34	Unknown gene	EVAVEVEVS(1)DDDVYDGK	1	-3.96808	-4.81174	-1.90045	-2.1918	-1.94144	-1.81777	-2.70853	-3.53375	-3.10531	-4.51194	-3.30019	-3.44426	0.336609	2	1	0.000102879	169.92	112.12	169.92	2.2745	216080000
Psat0s3336g0080.1	S560	Nodulin-like	IRPVYQMLY(0.011)AGGS(0.989)FR	1	-0.705866	-0.889418	-1.19788	-1.11542	-1.81907	-1.70047	-0.724365	-1.40393	-1.04868	-1.36222	-1.21266	-3.26664	0.336774	3	0.989026	0.0227596	48.883	37.444	40.432	-2.0405	94693000
Psat5g069360.1	S157	Translation initiation factor 1A / IF-1	LRPFEPEDS(1)ES(1)DS(1)DHDDHFVASHSSTK	3	0.806	0.830372	0.177623	-3.07884	1.76511	1.22984	0.452234	0.0631104	1.12755	1.14412	0.506998	0.302985	0.336937	3	0.999998	4.56e-08	95.319	89.869	94.72	-0.1143	558610000
Psat5g069360.1	S159	Translation initiation factor 1A / IF-1	LRPFEPEDS(1)ES(1)DS(1)DHDDHFVASHSSTK	3	0.806	0.830372	0.177623	-3.43486	1.76511	1.22984	0.452234	0.0631104	1.12755	1.14412	0.506998	0.302985	0.337063	3	0.999998	4.56e-08	95.319	89.869	95.319	0.38306	558610000
Psat6g003840.1	S184	TB2/DP1 + HVA22 family	GQPAAATEPQVEEPPS(0.946)PS(0.032)S(0.013)S(0.005)T(0.002)S(0.001)SSQFQR	1	-0.452843	-0.494169	-3.04707	-2.48255	-0.240132	-1.36638	-3.18251	-3.20125	-0.805758	-1.04482	-0.58885	-0.58005	0.337633	3	0.946362	9.86e-05	67.064	56.903	61.382	0.54526	59254000
Psat7g023720.1	S6	Tetratricopeptide repeat	PGLVS(1)PGGPPPR	1	-0.97253	-2.90784	-1.96998	-1.2278	-1.50523	-2.79485	-0.205465	0.277218	-0.828669	-1.31503	0.119989	-0.689851	0.339736	2	1	0.000643515	113.24	77.588	56.295	-0.94574	123470000
Psat5g069360.1	S155	Translation initiation factor 1A / IF-1	LRPFEPEDS(1)ES(1)DS(1)DHDDHFVASHSSTK	3	0.806	0.830372	0.177623	-2.42279	1.76511	1.22984	0.452234	0.0631104	1.12755	1.14412	0.506998	0.302985	0.3398	3	0.999998	4.56e-08	95.319	89.869	95.319	0.38306	558610000
Psat5g297080.1	S148	Nup53/35/40-type RNA recognition motif	GRS(0.5)S(0.5)PVEGVVQPGALITLPPPLEVARPEVQR	1	-3.03909	-3.58028	-0.743421	-1.50756	-2.85661	-2.79267	-1.4205	-2.96202	-1.48532	0.0610504	-1.54506	-2.52865	0.339954	4	0.5	3.65e-09	99.987	97.956	99.987	-0.64923	55335000
Psat1g154920.1	S1229	Non-SMC mitotic condensation complex subunit 1	ATVAEAVAS(0.017)KPKPDANQS(0.973)PDDS(0.01)K	1	-1.54341	-0.795343	-0.552255	-0.88838	-1.65686	-1.6113	-0.570286	-2.93326	-1.16595	-3.52444	-0.548796	-2.94768	0.340483	3	0.9731	1e-07	93.166	78.391	93.166	-0.73712	81499000
Psat4g088400.1	S177	Protein kinase domain	S(0.5)T(0.5)VGTPAYIAPEVLLR	1	-1.48994	-2.91842	0.0174112	-0.168726	-2.86138	0.189464	-2.9019	-2.24462	-0.533976	-0.161385	-1.07326	-0.929769	0.342103	2	0.499999	0.000160035	175.66	158.63	175.66	-0.88875	105620000
Psat6g035680.1	S280	La domain	TDEQNPSEVAAAAAAAEDS(1)DQK	1	-0.317719	-0.18561	-0.37696	-1.02179	0.600551	0.629041	-0.406424	-0.258278	0.326042	-0.923298	-3.57015	-0.0419626	0.342516	2	1	2.93e-15	201.15	175.3	201.15	-1.5483	190440000
Psat5g242240.1	S234	VQ motif	DSEPQLLPLFPLS(0.249)S(0.751)PR	1	-1.11065	-3.42001	-2.73724	-1.10106	0.41759	-0.745414	-1.86903	-2.34613	-2.26092	-1.39998	-2.72742	-2.1846	0.343111	2	0.751312	0.000165142	138.66	109.12	138.66	0.23683	76443000
Psat6g083360.1	S413	60s Acidic ribosomal protein	VEEKEES(0.299)DDDMGFS(0.701)LFD	1	-1.26118	-3.98885	-2.67024	-2.03624	0.443246	-0.963593	-3.28706	-0.836691	-0.880316	-1.62294	-2.89349	-1.00078	0.346232	2	0.700736	0.00841413	64.244	50.581	64.244	-0.080469	69019000
Psat4g159240.1	S814	RRNA processing/ribosome biogenesis	S(1)PVQTSDTNLVQQFAFTK	1	-2.77445	-2.79055	0.224916	0.160967	-3.80131	-2.91971	0.171585	-3.08711	0.404354	1.00579	0.116968	-3.28347	0.346246	2	0.999999	7.46e-07	131.02	105.04	131.02	4.202	134310000
Psat0ss3186g0200.1	S433	Cyclophilin type peptidyl-prolyl cis-trans isomerase/CLD	S(1)PHVS(1)RS(1)PPRPSR	3	3.89816	3.88707	0.287797	1.1754	2.49533	3.18902	4.4853	4.88974	3.45885	4.03564	4.36075	1.92161	0.347909	3	0.999977	0.00263037	101.05	88.288	101.05	0.016945	2195700000
Psat0ss3186g0200.1	S431	Cyclophilin type peptidyl-prolyl cis-trans isomerase/CLD	S(1)PHVS(1)RS(1)PPRPSR	3	3.89816	3.88707	0.287797	1.1754	2.49533	3.18902	4.4853	4.88974	3.45885	4.03564	4.36075	1.92161	0.347909	3	0.999999	0.00263037	101.05	88.288	101.05	0.016945	2195700000
Psat0ss3186g0200.1	S427	Cyclophilin type peptidyl-prolyl cis-trans isomerase/CLD	S(1)PHVS(1)RS(1)PPRPSR	3	3.89816	3.88707	0.287797	1.1754	2.49533	3.18902	4.4853	4.88974	3.45885	4.03564	4.36075	1.92161	0.347909	3	1	0.00263037	101.05	88.288	101.05	0.016945	2195700000
Psat0s876g0120.2	S222	Hemopexin	TLDYWPS(1)LR	1	-2.95106	-3.37089	-1.24432	0.288412	-3.3431	-2.80314	-3.54224	-2.84216	-2.32434	-4.14173	-3.41945	-1.16906	0.349191	2	1	1e-14	165.63	84.868	165.63	0.89507	52429000
Psat1g033000.1	S106	Linker histone H1 and H5 family	S(0.5)T(0.5)PPPAATEPPSTASPSQPSKPR	1	-0.0158157	-3.34059	1.37824	0.680819	-0.579598	0.698243	0.673758	-2.99403	-3.93591	0.621105	-3.02779	-2.69391	0.349498	3	0.5	5.35e-15	119.75	110.45	119.75	-0.12897	229710000
Psat4g168560.5	S418	Microtubule-associated protein 70	LPS(0.993)FQLRPS(0.002)LS(0.002)S(0.002)S(0.002)AVLK	1	1.33999	0.507904	0.026351	-2.90983	-3.2238	0.0858755	-0.0398846	-3.84133	-3.36977	-2.96771	0.237118	-2.66096	0.349532	3	0.993318	0.00109046	69.922	41.51	50.787	1.6538	133050000
Psat7g251040.1	S9	Glycosyl hydrolase family 1	MQKIY(1)MMS(1)S(1)LR	3	-2.78528	-2.41724	-1.44605	-3.40016	-1.15643	-3.04527	-2.39959	-2.5998	-3.01355	-2.76651	-3.53667	-2.81781	0.350472	2	1	0.0179733	45.879	32.163	45.879	-0.83207	28086000
Psat3g194480.2	S224	FHA domain	GAVEDEEEYFS(1)DDDDEFYDR	1	-0.990713	-2.40251	-0.887021	-2.74856	0.284642	-3.50544	-3.63262	-1.09152	-0.25869	-0.882917	-1.08612	-0.617993	0.350952	2	1	2.96e-14	212.76	190.71	177.64	0.10958	94767000
Psat4g102840.1	T147	serine/arginine-rich splicing factor SR45a-like	T(1)PTPGHYLGLK	1	5.02303	5.33798	4.85426	5.00301	4.58297	4.78981	5.11552	5.26423	4.91222	4.39173	-2.31369	5.17936	0.351098	2	0.999585	1.21e-05	183.77	154.15	166.14	0.15907	5910100000
Psat6g106800.1	S121	Unknown gene	SSTANANVIPPIS(0.584)IARPNRS(0.749)PS(0.666)PALGR	2	-1.44687	-3.38775	-3.4472	-2.32147	-0.374593	-0.836057	-3.24219	-1.53222	-1.01107	-1.27028	-2.96181	-2.62399	0.351187	3	0.749185	0.00162193	51.758	42.77	50.583	1.02	46616000
Psat5g300400.2	S271	Cell part	SVSFNRPQLS(1)EK	1	0.373587	0.0979481	-0.687322	-0.74544	-1.47799	-1.48236	-3.22031	0.664043	-1.17746	-1.02217	1.56418	-0.343123	0.354334	2	1	0.000801861	170.26	118.19	170.26	-0.69082	399660000
Psat6g222680.1	S202	Grap2 and cyclin-D-interacting	ELKPGSSDDPADT(0.999)DDNS(1)S(1)EGELGNDLSLEEMK	1;2;3	3.58934	2.88275	-2.77941	-2.93799	4.11929	3.46469	0.35306	2.25576	1.74652	3.02678	1.32706	1.94372	0.354385	3	0.999994	1.48e-28	135.7	127.3	122.41	-0.86243	1214300000
Psat1g116560.3	S482	SWIB/MDM2 domain	LYLADQTKPENES(1)PK	1	-0.231731	-0.312866	-0.506904	0.16571	-0.341746	-0.25545	-0.0427876	0.221342	0.12466	-0.824074	-0.559019	-0.515876	0.354565	2	0.999952	0.00129179	163.7	137.77	163.7	0.3606	214190000
Psat1g009080.1	S614	C2 domain	SS(0.005)S(0.995)IAEDIQSPHDNIR	1;2	1.08656	0.233482	1.39871	1.06946	1.02376	0.31396	-3.82826	0.813307	1.07197	0.29608	0.826193	0.794925	0.354775	3	0.994846	2.08e-09	217.48	146.13	104.84	-0.36452	446970000
Psat2g186160.1	S310	RNA recognition motif. (a.k.a. RRM + RBD + or RNP domain)	LLAASQLAAGGT(0.027)S(0.938)PS(0.027)S(0.008)YDK	1	3.10767	-3.48044	2.31069	-3.01472	3.31301	2.85794	-3.58879	3.09835	2.60873	2.48834	2.8386	2.95965	0.354927	2	0.938379	3.62e-116	298	229.24	287.75	2.2719	1088700000
Psat2g151560.1	T211	RNA recognition motif. (a.k.a. RRM + RBD + or RNP domain)	T(1)PTPGHYLGLK	1	5.02303	5.33798	4.85426	5.00301	4.58297	4.78981	5.11552	5.26423	4.91222	4.39173	-3.01273	5.17936	0.355253	2	0.999585	1.21e-05	166.29	138.11	166.14	0.15907	5419700000
Psat6g117680.1	S837	Unknown gene	FSDSEPGPS(0.011)S(0.989)PLQR	1;2	1.96317	0.41258	-0.0480413	1.60843	1.89541	1.58221	2.06127	0.559649	1.61065	1.39576	2.53885	1.50567	0.355293	2	0.988963	0.000302221	161.21	123.18	129.37	-1.0536	545100000
Psat4g216280.1	S856	Unknown gene	FHKFEDDDQVS(0.247)S(0.753)PAK	1	-0.698795	-0.325199	-2.77321	-0.238207	-2.02771	-2.87908	-0.721472	-0.316057	-0.707148	-0.771328	-0.411982	0.289424	0.355317	3	0.75291	0.0101297	91.812	67.878	65.085	0.86718	83374000
Psat1g178600.2	S34	SEP domain	TLSDLNRPS(0.014)ADS(0.986)DS(1)DS(1)DGPQEYYTGGEK	2;3	2.67454	1.39657	-2.33978	-3.82766	3.39058	3.63282	1.10396	0.426958	1.05036	2.18103	-4.0216	1.31914	0.355799	3	0.999997	1.03e-27	173.23	161.91	170.47	-0.055474	740140000
Psat3g059840.2	S189	Adaptor complexes medium subunit family	GGFGPLSS(0.002)MGS(0.998)GR	1	2.01188	1.54128	2.06333	2.13392	2.11248	1.78274	1.95165	2.61174	2.58115	1.58023	2.40371	3.06417	0.356304	2	0.998439	0.00568955	162.88	142.04	146.84	-0.72243	826070000
Psat1g044240.1	S199	Zinc finger RanBP2 type profile.	RGS(1)PPLHAPPR	1	-3.82648	-4.09269	1.60757	1.37901	-2.18371	2.52517	3.55454	5.61568	2.73336	3.73969	4.20803	-4.43045	0.356871	2	1	0.000153649	109.83	98.622	62.558	-1.0447	1882700000
Psat0s3493g0120.1	S34	Thiamine pyrophosphate enzyme + N-terminal TPP binding domain	S(0.001)T(0.001)S(0.998)S(0.001)TTLASSESTLGSHLAR	1	2.2496	2.54201	2.1804	3.09048	3.42938	2.98603	2.8305	2.47195	3.07336	2.28909	2.77999	3.10019	0.357025	2	0.99799	6.92e-57	284.07	248.33	250.1	-0.11538	2210200000
Psat0s571g0040.2	S3	DHHC palmitoyltransferase	S(0.5)S(0.5)EIEVVEEVLLR	1	-4.36996	-1.98082	-4.59246	-3.94295	-3.44402	-3.6945	-4.32321	-2.44448	-1.43651	-3.25642	-3.77397	-2.23407	0.358688	2	0.5	0.00249888	121.04	101.72	62.924	0.71499	8972900
Psat1g022120.1	S664	Fip1 motif	NSTLLPS(1)PVIK	1	-0.82477	-0.287476	-1.18112	-0.973372	-0.979392	-1.76019	-1.22438	-0.807323	-1.11184	-0.688416	-1.20793	-0.960868	0.359062	2	1	1.12e-05	156.36	110.2	156.36	-1.103	89098000
Psat6g125840.1	S213	11-S seed storage protein family signature	HS(1)FLVGR	1	0.956821	1.80708	3.95295	3.58272	0.694432	-0.447564	3.79034	1.34294	1.32929	1.11419	2.58876	-2.29763	0.359383	2	1	6.56e-07	130.31	103.83	75.825	-1.0897	1366000000
Psat2g136560.1	S24	VQ motif	S(1)PLHQPNFGNNAAR	1	-3.29072	-0.244844	-1.77645	-3.07042	-2.60117	-1.41567	-0.420639	-0.226767	-1.04437	-1.30349	-0.42869	-1.49173	0.360132	2	1	0.00430405	109.79	93.44	109.79	0.16281	210220000
Psat2g050640.2	S547	Protein kinase domain	APQQS(1)PIRDDMVDLPR	1	0.522369	0.813652	0.204141	0.0783939	0.403529	0.385224	0.7633	1.33804	0.332438	0.0696526	0.787888	0.278113	0.360361	3	1	0.000417981	107.72	92.94	50.404	-1.6077	422780000
Psat5g294280.1	S18	Ribosomal L28e protein family	RNNS(1)FLVK	1	-1.5158	-0.596752	-4.25481	-2.36056	-2.29141	-1.14021	1.71941	-0.35741	-0.740488	-0.545738	-2.95838	2.15032	0.361039	2	1	0.000317479	123.86	49.399	72.321	0.83595	241930000
Psat1g004880.1	S27	GDSL-like Lipase/Acylhydrolase	KYEPEEEEDHNHNHQNDS(0.825)S(0.175)PQPPAAADDDLTDFK	1	2.63888	2.77242	3.80436	-3.40832	-2.94421	3.21847	-2.66125	3.45648	3.3787	2.91463	3.91665	2.77602	0.361204	4	0.825399	2.66e-47	163.62	154.24	161.02	-1.6591	2510700000
Psat5g216800.4	S129	Rrp15p	VS(0.873)FS(0.127)EDEGEDGDEIQPGITK	1	2.19808	1.79605	-2.55229	-2.97893	-2.82956	1.44975	1.16704	1.67557	-2.01714	-3.05827	-3.84903	0.701013	0.361247	2	0.873263	6.37e-10	190.55	168.08	190.55	-0.43798	420480000
Psat2g015760.2	S102	Unknown gene	EEQGEDFIS(1)VEDDDVVEGTELATSK	1	-0.295677	-1.37451	-0.972844	-1.62503	0.382604	-0.669374	-3.55431	-1.7684	-1.09434	-3.55968	-3.75943	-1.26231	0.362794	2	1	7.06e-22	201.32	191.12	201.32	0.82223	136140000
Psat7g222360.3	S144	Unknown gene	NLS(1)VDS(0.553)T(0.447)ALASAVNEIQLLK	2	-3.06557	-6.47775	-3.15681	-2.86666	-0.637313	-1.66844	-3.20568	-4.10713	-2.36988	-1.96099	-4.16872	-2.61717	0.363202	2	0.999966	2.44e-08	120.4	98.344	108.71	0.68793	39222000
Psat4g216280.1	S855	Unknown gene	FHKFEDDDQVS(0.905)S(0.095)PAK	1	-0.698795	-0.325199	-0.194121	-0.238207	-2.02771	-0.814702	-0.721472	-0.316057	-0.707148	-0.771328	-0.411982	-3.17492	0.364048	3	0.905123	0.0101297	91.812	67.878	81.327	1.5827	116190000
Psat6g186400.2	S15	Alkaline and neutral invertase	KIS(0.632)S(0.632)HCS(0.632)IS(0.105)EMDDFDLSR	2	-0.563341	-0.569971	-3.55494	-1.34812	-1.96694	-3.1542	-3.0549	-0.895149	-3.39561	-2.89427	-3.72032	-1.16072	0.364816	3	0.631781	0.0112782	50.387	36.76	48.848	-0.35991	30697000
Psat7g207000.1	S320	BAG domain	EIEEGVAQVVQMLDEAENS(0.834)S(0.218)S(0.738)T(0.203)Y(0.006)EAS(0.001)HRD	2;3	-1.568	-0.62212	-1.76925	-2.24422	2.95302	2.54048	-1.55962	-2.66721	-2.68087	1.56251	-3.96832	-2.09146	0.365507	3	0.834016	2.22e-57	246.81	228.11	81.718	2.4851	356750000
Psat7g256120.2	T92	Nucleic acid binding	TANFDELMAAAAAAAENGEHGDNEEHT(1)A	1	0.858614	-3.98866	0.321776	0.991423	-3.36088	-3.47352	0.286427	-2.96397	-0.846678	-0.535028	-2.78965	0.469003	0.365549	3	1	7.83e-07	75.759	66.616	75.759	-0.94136	145930000
Psat4g035880.1	S118	Glycosyl transferases group 1	EATADMS(1)EDLS(1)EGERGDPVSDVSAHGGDVSAHGGDSVK	1;2	1.63861	2.59256	3.32765	3.65161	2.74983	1.91989	2.24656	2.17881	2.05636	1.64023	2.21401	2.85351	0.365901	4	0.999851	9.51e-43	149.46	142.92	146.36	-0.44933	1454900000
Psat7g040680.1	S493	Protein kinase domain	DALGFVGNAS(1)NQVIDGYL	1	-3.34905	-3.62267	-1.74102	-2.30086	0.350156	-2.6549	-2.15954	-2.54637	-3.00608	-3.37711	-2.74082	-1.64085	0.365932	2	1	9.32e-07	126.16	113.58	126.16	-0.36189	61197000
Psat2g090120.1	S608	Carbohydrate-binding protein of the ER	S(1)LMVLEMESQHAK	1	1.28798	0.973181	2.14935	2.42447	1.20356	1.26562	1.07812	1.36715	1.79729	1.10686	1.94608	1.36195	0.365997	2	1	0.00219715	138.42	118.33	138.42	-0.65702	693590000
Psat1g146720.2	T884	H+-transporting ATPase (proton pump) signature	GLDIDTIQQHYT(1)V	1	2.71705	3.44508	2.24723	2.44481	3.55624	2.32104	2.30401	1.78853	1.76554	2.45577	2.02141	2.27596	0.367319	2	1	4.66e-128	344.71	311.51	344.71	-0.64162	1155800000
Psat7g191720.2	S84	ATP dependent DNA ligase domain	RKS(1)PPPPPS(0.97)PS(0.03)PKPPQSTLSAPAQNPNSNVK	2	2.98509	2.61253	-2.63176	0.993082	3.13231	3.44269	3.02726	3.39687	3.36317	3.19589	-2.63163	2.4233	0.367929	3	0.969708	3.28e-37	183.52	165.25	112.14	0.57327	1830100000
Psat4g141040.1	S247	Cellular metabolic process	FS(0.001)S(0.999)EPVLAPK	1	0.304771	0.399694	0.00108814	0.112297	-0.129773	0.0373011	0.521957	1.20143	0.762707	0.0678215	1.06149	0.757472	0.369199	2	0.999272	5.4e-08	132.55	112.79	79.82	0.16959	231740000
Psat7g236080.4	S73	Major sperm protein (MSP) domain profile.	VVYVAPPQPPS(0.999)PVREGS(0.96)DEDS(0.713)S(0.327)PR	2;3	4.21988	3.34888	2.98888	2.30534	3.27992	4.27048	3.634	4.2731	3.5971	3.90412	3.88637	2.82399	0.369598	3	0.712798	3.74e-15	122.68	105.47	92.623	0.28525	2573800000
Psat5g082600.1	T36	Unknown gene	T(1)LLQEELDLAREEALK	1;2	0.802561	-3.74365	0.517917	0.532679	3.21919	1.79027	0.461123	-0.37151	0.987841	2.19849	0.0492496	-0.412257	0.370323	2	1	4.54e-19	229.78	207.94	81.311	0.0074153	1237900000
Psat7g040120.1	S954	Tudor domain	GMWQYGDIQS(1)DDEDNAPPAR	1	0.0189438	-0.651073	-3.73579	-3.94123	0.644025	0.586801	-3.1369	-0.576679	-0.39975	-0.212074	-1.06838	-0.945939	0.373348	2	1	1.57e-44	269.9	239.83	269.9	-0.21862	116510000
Psat3g068640.1	Y230	Protein phosphatase 2C	VSRCIGNAY(1)LKR	1	-1.72321	-3.35481	-1.82643	-1.53118	-0.13581	-0.235267	-1.88049	-3.29787	-2.69621	-2.04335	-3.08893	-1.99661	0.374144	2	1	0.00460952	76.827	56.523	76.827	2.1802	76149000
Psat1g160720.1	S843	CG-1 domain	HES(1)DVEEDFFK	1	-1.68018	-1.31989	0.0591631	0.230814	-1.48663	-1.69344	0.17901	-0.868408	-1.30592	-1.72879	-4.0502	-0.331218	0.375604	2	1	0.00023316	113.61	94.636	50.314	-0.85889	123050000
Psat5g225680.1	S142	BZIP transcription factor; ABA-RESPONSIVE ELEMENT BINDING PROTEIN 3, AREB3, DPBF3	AGVVTVAS(1)PNGK	1	-1.55541	-0.983625	-2.24301	-1.99393	-2.53985	-2.32022	-1.35166	-0.774103	-3.69276	-1.80481	-1.38956	-3.04436	0.37594	2	0.999948	0.00292541	88.552	72.408	78.324	0.7375	38197000
Psat4g223480.1	S118	Nucleoside diphosphate kinase signature	NVIHGS(1)DAVESANK	1	2.07087	0.989367	2.17167	1.94933	0.464046	0.308257	1.53396	2.15998	1.16698	1.22647	2.19102	1.62968	0.376175	2	1	0.00485498	166.56	124.22	160.64	0.87738	565970000
Psat7g147120.1	S96	CRAL/TRIO domain	KIPINLVS(1)FK	1	-0.0623093	2.23836	-0.0618639	-0.777956	-0.29079	-0.548116	-0.491646	-0.0423489	0.116745	-0.381859	-0.769909	-0.705609	0.376689	2	1	1.86e-10	222.88	194.91	51.875	1.5898	5632800000
Psat4g155440.1	S392	Haloacid dehalogenase-like hydrolase	FS(0.997)ALFAELS(0.003)DR	1	2.19405	2.74207	4.1469	4.35212	1.99799	1.76341	2.95635	2.98857	1.79663	1.84635	2.66191	4.11806	0.376981	2	0.997475	0.00389533	81.296	30.69	80.438	-1.4276	1879900000
Psat5g279280.1	S38	Ribosomal protein L11 + N-terminal domain	IGPLGLS(1)PK	1	-0.812172	-1.18175	-3.80282	-1.89866	-1.34585	-1.70472	-0.502621	-0.459917	-1.79797	-1.76164	-1.01291	-1.02643	0.377231	2	1	0.00136182	87.184	64.255	47.559	-0.92894	65123000
Psat7g171280.2	S34	Ubiquitin carboxyl-terminal hydrolase	DS(0.512)S(0.568)PS(0.916)PPPVS(0.003)IANPLSGLANNYADIDEEEDYYQR	2	-2.41034	-3.17518	-1.17972	-0.76285	1.12703	0.857341	-3.10806	-1.10648	-1.39845	-1.28851	-4.75679	-1.2072	0.377613	3	0.915898	3.36e-29	138.78	126.99	138.78	-2.8563	179920000
Psat7g245160.2	S373	Symplekin tight junction protein C terminal	RPGS(1)PNGGDLAEDADVPGKR	1	0.834034	1.32144	1.59063	1.25282	0.527791	1.18434	1.89606	1.29099	1.53868	1.40862	1.76792	1.604	0.378486	3	1	9.26e-12	165.87	150.14	57.338	1.2055	953900000
Psat7g222360.3	S147	Unknown gene	NLS(0.666)VDS(0.666)T(0.666)ALAS(0.003)AVNEIQLLK	2	-3.06557	-6.47775	-3.15681	-2.86666	-0.637313	-1.66844	-3.20568	-4.10713	-2.15371	-1.96099	-4.16872	-3.15673	0.378541	2	0.665666	2.44e-08	120.4	98.344	59.898	1.6231	39222000
Psat5g080760.1	S75	Transferase activity + transferring phosphorus-containing groups	S(1)GGFDNGIDEIFGGNGNTK	1	-2.52689	-4.00535	-2.32627	-2.19007	-1.2226	-2.30266	-2.35197	-2.52149	-2.2739	-3.01828	-2.61473	-2.06954	0.378652	2	1	1.48e-07	160.55	132.78	160.55	0.70825	40388000
Psat7g118800.1	S17	RNA recognition motif. (a.k.a. RRM + RBD + or RNP domain)	TEENGDT(0.006)NS(0.992)PPPS(0.001)NDAAVTTTLTPEDIHK	1	-3.39876	1.12219	1.84671	1.54047	1.42871	-2.44816	1.77161	-3.00737	1.95308	1.2206	1.26374	1.75735	0.379196	3	0.992172	8.61e-36	165.61	157.42	134.24	0.4097	1386000000
Psat5g297560.1	S603	NOGCT (NUC087) domain	S(0.547)RS(0.547)VS(0.905)RPPHEVVPGEGLR		0.560314	0.836927	-1.92051	-2.82347	0.327382	-2.36176	0.798485	-0.782572	0.403833	-3.16313	-3.49064	-2.34081	0.380026	3	0.547264	0.00102307	71.558	48.574	41.208	-0.17428	104010000
Psat0s3231g0040.2	S10	Acyl CoA binding protein	IS(0.001)S(0.999)GLQYPER	1	0.202656	-0.389412	-0.719285	-0.249781	-0.27085	0.393949	-0.207489	0.782873	-0.158962	-0.51799	0.689745	0.416791	0.380816	2	0.998908	1.07e-07	129.74	87.531	110.31	-0.20526	177230000
Psat5g078120.1	S1132	Cellular nucleobase + nucleoside + nucleotide and nucleic acid metabolic process	GNPLVFEDGS(1)PK	1	0.655336	0.698101	0.47495	0.795404	0.593234	1.1002	1.06485	1.93653	0.201029	0.219246	1.68114	0.96683	0.38111	2	1	0.00087333	167.55	153.87	121.42	-0.3271	345410000
Psat3g018920.2	S43	Zinc finger CCHC-type profile.	S(1)NPGS(1)DEEDEVRDPNAIPTGFISR	1;2	2.15305	-0.532438	-2.52902	-2.07381	1.94823	2.33652	-1.5958	0.0739059	1.92059	-0.263565	0.255472	1.6492	0.381231	3	0.999999	1.71e-07	100.68	85.418	68.934	-3.3519	423920000
Psat1g106400.1	S57	Myb/SANT-like DNA-binding domain	FFDQLQALENNPSIQS(1)PR	1	1.27356	0.884655	0.156039	0.192041	1.10379	0.434901	-0.460995	-1.3445	-0.377529	0.768614	-0.441635	-0.141583	0.382633	2	1	4.44e-55	279.27	234.3	279.27	-0.047109	334980000
Psat1g199080.2	S80	Ribosomal protein S27	LTEGCS(1)FRK	1	-3.10152	-0.986689	-2.88675	-1.07484	-2.78506	-2.59305	-2.87836	-0.389193	-1.3402	-2.37388	-0.863403	0.272191	0.385418	2	1	0.000556674	94.363	79.902	94.363	0.43088	88734000
Psat5g185000.1	S96	Unknown gene	DLVSLGS(1)LK	1	-2.23845	-1.69167	-3.35977	-2.40855	-1.91878	-2.5562	-2.70199	-3.10418	-3.08173	-3.46571	-2.32357	-3.06432	0.385982	2	0.999971	0.00165533	85.813	58.484	85.813	0.59673	20771000
Psat1g057560.1	S448	Protein kinase domain	VDNES(0.003)S(0.012)GPNKMS(0.984)PQNAIT(0.001)QPK	1	-0.182903	-1.06695	-0.382089	-0.994635	-0.970443	-1.27714	-0.796551	-0.714567	-0.577019	-0.803347	-0.281754	-0.876554	0.386184	3	0.984229	9.46e-05	82.486	68.026	61.767	0.96907	110530000
Psat2g186640.1	S306	FKBP-type peptidyl-prolyl cis-trans isomerase	EEVAHVPETNVTVLDEKHS(1)EGEEIK	1	0.241179	0.259117	1.34108	0.978649	0.778909	0.667781	0.950562	1.15356	0.788452	0.0422421	1.24699	-2.19226	0.386892	4	0.999983	3.06e-19	160.41	142.14	160.41	0.33486	438390000
Psat6g006520.1	S1576	GYF domain	S(0.377)AS(0.623)GKPT(0.026)ERPLS(0.099)S(0.151)S(0.719)PAS(0.003)S(0.001)QSVLK	2	1.62626	-2.91307	1.23128	1.88288	5.42224	5.42305	5.22183	-2.05807	2.80428	2.73489	-2.97029	3.13685	0.387091	3	0.71927	1.99e-18	177.3	161.78	92.999	-0.19822	3459400000
Psat0s4013g0080.1	T130	MCM2/3/5 family	LPQLLHDQDT(1)DDDSYRPSK	1	0.629459	1.02898	0.716155	0.682455	1.08569	1.09088	1.03238	0.774605	1.1612	0.1847	1.10556	0.00605679	0.387309	3	0.999723	3.08e-09	196.81	172.25	154.13	-0.8445	679850000
Psat2g182400.1	S12	Transcription factor S-II (TFIIS) + central domain	FTQVAT(0.038)S(0.961)DEDEDEAPPPPQQHSK		0.470066	-2.55544	-2.93028	-3.19124	0.226773	0.136903	-3.35919	0.766611	-3.04933	0.121357	-2.36925	-3.10819	0.387992	3	0.961297	3.3e-06	95.835	84.73	69.72	-1.4577	86890000
Psat4g209640.1	T292	Ribosomal S3Ae family	VERPADETVVEGT(1)PEIVGA	1	4.82987	4.47195	4.00698	4.07795	4.78935	4.83647	4.40883	4.57194	4.12716	4.89111	4.59888	4.71969	0.388056	2	1	6.4e-09	193.27	171.38	174.68	0.52478	4163100000
Psat6g048960.1	S396	Phospholipid-translocating P-type ATPase C-terminal	S(1)FGPGAPFDFFQPQSR	1	-3.4154	-3.60499	-2.23491	-3.1309	-2.59195	-2.63571	-3.35985	-2.87242	-2.94197	-3.41903	-3.29632	-3.5862	0.388116	2	1	0.000453326	97.836	77.997	97.836	-0.74985	24794000
Psat6g109680.1	S309	Oxidoreductase activity + acting on hydrogen as donor + iron-sulfur protein as acceptor	NS(0.855)PNHT(0.141)PIHS(0.003)VSTESSSR	1	-0.694876	-4.50126	-1.18335	-1.38223	-1.57169	-1.16674	-0.312544	-0.289444	-3.31952	-0.766115	-3.6425	-0.915315	0.388193	3	0.855358	0.00368403	59.324	40.032	59.324	-1.5282	79401000
Psat6g238520.6	S1080	SAC3/GANP/Nin1/mts3/eIF-3 p25	MRS(1)PDRPVFTGER	1	2.13918	2.86613	2.34981	1.99798	0.819137	1.15831	2.33524	2.57488	1.58422	1.9249	2.78605	2.42393	0.389619	3	1	0.00348776	94.973	75.039	85.636	0.65136	766180000
Psat1g011960.1	S691	Protein tyrosine kinase; Raf-like kinase maybe upstream of SnRk2 and ABA signalling	AIHSEDSANIS(1)PLPADR	1	-0.811647	-0.961967	-0.460731	-3.56567	-1.44732	-2.70267	-2.8121	0.721087	-0.602234	-1.01299	0.16654	0.00318241	0.389816	3	0.999959	0.000137507	150.68	99.131	90.729	-0.71074	242010000
Psat0s501g0080.1	S73	Exostosin-like	ELNDYDS(1)DEDDDDKPIAR	1	0.348566	-0.01931	-1.31541	-0.648905	0.383698	1.05608	-0.622498	0.0215244	0.270609	-0.165129	-0.450336	-1.76715	0.390016	2	1	3.82e-07	154.82	135.79	147.64	-0.68058	171200000
Psat5g127120.1	S177	Transferase activity + transferring acyl groups other than amino-acyl groups	LAEMVES(0.001)DVAS(0.999)AR	1	-1.76821	-1.48212	-2.49678	-0.549904	-0.965058	-1.51139	-2.78337	-1.43594	-0.251022	-1.21841	-0.261599	-1.94727	0.390919	2	0.999268	2.14e-06	145.69	120.9	100.18	-1.3018	143960000
Psat6g186720.1	S3	Exocyst complex component Sec5	AS(1)DS(1)DEDELLQMALK	2	0.807909	1.16597	0.21967	-0.563471	2.39512	1.6208	-0.256098	-1.19404	-1.017	0.525612	-0.643755	-0.640357	0.391645	2	1	0.000334274	166.64	149.62	135.02	-0.88334	560080000
Psat6g186720.1	S5	Exocyst complex component Sec5	AS(1)DS(1)DEDELLQMALK	2	0.807909	1.16597	0.21967	-0.563471	2.39512	1.6208	-0.256098	-1.19404	-1.017	0.525612	-0.643755	-0.640357	0.391645	2	1	0.000334274	166.64	149.62	135.02	-0.88334	560080000
Psat7g158440.1	T892	Sec23-binding domain of Sec16	TFDPQT(1)PPVLK	1	1.58756	1.37149	0.682618	1.48106	1.33607	1.21501	2.47991	1.79935	1.01932	1.75529	2.25926	1.96292	0.391855	2	1	1.26e-05	162.49	123.52	162.49	-1.0685	555040000
Psat1g213760.1	S780	Dynamin central region	IHGLPTSSMYSSSNIGDYYGAS(1)PK	1	0.842678	-0.350504	0.336455	0.797655	0.377763	0.438979	0.706549	0.727608	-2.94467	-0.218828	1.1938	0.161849	0.393584	3	0.999931	2.87e-18	148.3	127.3	148.3	-1.0349	252810000
Psat1g092960.2	S2	Ribosomal protein S13/S18	S(1)LVANEEFQHILR	1	-4.18388	-0.802814	-1.75356	-2.62581	-1.91708	-1.42643	-1.8974	-2.56368	-2.594	-2.6971	-2.8165	-3.31211	0.393928	2	1	0.000796718	121.04	106.83	113.77	-0.6769	50268000
Psat0s1231g0040.1	T111	EF-1 guanine nucleotide exchange domain	ADAPAAEDDDDLDLFGDET(1)EDEKK	1	3.05167	4.58125	2.80888	3.18249	4.08323	3.75832	3.22473	3.47843	3.10385	3.38073	2.62612	3.24149	0.395203	2	1	0	441.8	414.1	171.5	-1.9493	4593600000
Psat4g089640.1	S408	Pyridoxal phosphate-dependent transferase + major region + subdomain 1	ITPEFPVY(0.001)LS(0.999)DS(1)VDGLDR	2	-0.568892	-0.334423	-1.22864	-1.02526	1.59947	0.0559702	-1.04028	-1.75665	-1.30825	-0.292967	-1.70977	-1.71889	0.395439	2	0.999993	3.29e-07	156.08	128.93	138.07	-0.37537	177580000
Psat2g139240.2	S28	Eukaryotic rRNA processing protein EBP2	VVPLVNDDPMIDGETEDLDEVPS(1)DS(1)DS(1)EEDVK	3	-3.19657	-0.175762	-2.61728	-3.92853	3.04037	1.25416	-2.36231	-3.49988	-0.450085	-1.80642	-3.4136	-1.80958	0.396374	3	0.999999	3.79e-07	78.818	76.937	78.818	-0.72607	284480000
Psat4g121160.1	S210	Putative GTPase activating protein for Arf	KPS(0.999)ES(0.001)LYEQKPEEAPAPVSSSINNNLPSGPPPTSR	1	3.88257	2.02357	1.72801	1.97808	4.25329	3.50798	1.94604	2.95728	3.37472	2.97089	2.63729	3.36179	0.396975	3	0.999012	1e-135	305.82	291.07	305.82	-0.87252	1723200000
Psat3g153080.1	S626	MIF4G domain	TPYSAATANEDLLAIASGTNSATS(0.001)ES(0.002)LPS(0.997)PVEEK	1	0.830906	-4.26165	-0.267909	-2.87309	0.848985	0.0505743	-0.77252	-1.79888	-3.02138	-0.424789	-3.03366	-1.64836	0.397566	3	0.996645	4.46e-39	153.48	143.24	153.48	1.8605	129320000
Psat1g067240.2	S67	SPIRAL protein, putative	VAS(1)PPIDK	1;2	2.04786	2.58625	2.21044	1.48259	1.83118	1.87674	1.2827	1.43187	1.76673	2.90559	1.46946	1.67971	0.397757	2	1	4.54e-36	172.97	154.35	82.261	0.086066	745850000
Psat7g171280.2	S32	Ubiquitin carboxyl-terminal hydrolase	DS(0.616)S(0.642)PS(0.56)PPPVS(0.179)IANPLS(0.004)GLANNYADIDEEEDYYQR	2	-2.41034	-3.17518	-1.17972	-0.76285	1.12703	0.857341	-3.60577	-1.10648	-2.18603	-1.28851	-4.75679	-1.2072	0.398154	3	0.641523	3.36e-29	138.78	126.99	108.45	0.54138	179920000
Psat5g012520.1	S12	Proteasome regulatory subunit C-terminal	DRS(0.228)S(0.766)PS(0.004)NS(0.001)VSPPIPSTLQHLK	1;2;3	2.3588	3.71037	-0.40981	-2.74653	-0.0797853	3.6315	1.69631	1.82848	-2.4499	-0.224678	1.86116	-0.764163	0.398568	2	0.765562	1.65e-11	157.73	150.54	89.917	-0.19227	681280000
Psat4g021880.1	S366	RNA recognition motif. (a.k.a. RRM + RBD + or RNP domain)	FQAQS(0.118)PS(0.882)AMPQQNFNQPR	1	-0.507441	-3.59068	-3.23746	-2.33466	-3.95124	-1.96693	-0.891932	-3.67724	-2.6629	-1.54904	-0.1112	-1.25981	0.400382	3	0.882357	0.00536264	55.763	36.553	42.059	-1.5509	39268000
Psat2g187240.1	S309	KH domain	LMNAVIAEADAGGS(1)PALVAR	1	-0.864674	-1.10457	-3.31154	-0.583193	0.392076	-2.13238	-0.128695	-0.0884857	-3.70914	-0.0827255	-3.25391	-0.571921	0.400511	3	1	3.41e-14	216.82	184.76	62.064	-0.29526	131490000
Psat6g230120.1	S556	Early transcription elongation factor of RNA pol II + NGN section	DGEPGPLVFDDQPS(0.553)S(0.489)PRS(0.958)PLS(0.999)PK	3	0.119061	-3.47847	-0.888085	-3.44668	0.947375	0.720403	-0.4186	-2.84786	-1.29433	-2.00576	-0.509001	-0.277808	0.40171	3	0.999489	8.57e-06	77.731	68.269	77.731	-0.57712	140610000
Psat5g075960.1	S326	KH domain	GIS(1)PVADDGQPFYDALVFR	1	-0.448944	0.950495	-0.00388622	-0.422468	0.889419	0.474109	-0.776432	-2.63912	-0.714569	-0.680811	-0.945057	-1.71326	0.402395	2	1	3.43e-69	293.83	268.27	204.78	0.56099	180760000
Psat4g194560.2	S18	Ribosomal L28e protein family	NNS(1)FLVK	1	-3.06086	-3.94804	-1.17073	-2.15761	-3.02568	-1.69709	0.129971	-2.94085	-0.847338	-2.95528	-1.5853	0.676122	0.402531	1	1	0.000317479	123.86	49.399	123.86	0.23596	109300000
Psat1g093520.3	S241	Regulator of Vps4 activity in the MVB pathway	KEQFDS(0.462)DS(0.557)DS(0.981)DMLDFPEVPK	2	-0.198	-3.65964	-0.311177	-0.181416	-3.7895	-0.425364	-3.17063	-4.10705	-3.64613	-0.344633	-0.611755	-4.16753	0.404952	3	0.981406	0.000152775	78.202	65.181	56.72	0.19356	102560000
Psat3g015040.2	S27	Aminotransferase class-V	LSS(1)PSSSAITVSEIESEFSHHDAAVAR	1	4.0506	4.47758	3.32953	2.75999	3.58657	3.06276	2.89638	1.80173	2.86556	4.4146	2.76944	1.66793	0.407136	3	0.99977	6.97e-110	301.79	279.59	258.24	1.3149	2270400000
Psat6g194880.1	S1276	ATIM, TIMELESS	DAS(1)DDEILGSILK	1	1.59863	1.91812	-0.729325	-0.969778	1.74946	1.59622	-0.331413	-0.314037	-0.965446	0.824423	-0.500088	-1.21853	0.41028	2	1	1.59e-12	234.82	202.56	220.4	0.41857	266100000
Psat5g300440.2	S83	JAB1/Mov34/MPN/PAD-1 ubiquitin protease	QNNMSRPIPLS(1)PVNR	1	-0.0832214	0.421219	0.477164	-2.80276	-0.656713	-3.69549	0.400152	-0.404924	-0.162556	0.0947533	0.466188	0.748174	0.410768	3	0.999718	0.00940773	60.09	48.175	60.09	-0.11699	158910000
Psat4g167440.2	S15	Plasma membrane	SDTLLDYAVLQLS(1)PK	1	-0.383663	0.791092	-1.03116	-1.11793	2.10303	0.931859	-1.3547	-1.29286	-1.47472	0.437338	-1.82651	-1.76708	0.411726	2	1	3.5e-75	302.32	259.58	259.29	0.14705	349910000
Psat0s893g0040.1	S9	Exostosin family	SLPS(0.005)S(0.995)PAFR	1	-0.730579	0.412767	-3.17564	-1.44494	-1.9165	-1.25028	-3.88163	-2.88121	-2.52643	-0.294537	-3.27118	-2.85589	0.411858	2	0.994669	0.000457204	98.943	13.588	82.831	0.57897	37354000
Psat6g204080.1	S306	Dyggve-Melchior-Clausen syndrome protein	KS(0.015)S(0.837)AS(0.148)DLLLK	1	-1.91608	-1.34428	-3.47836	-2.39503	-2.12261	-2.54689	-2.92796	-1.41168	-3.28828	-2.45525	-3.10481	-2.56759	0.412127	2	0.837394	0.000646112	93.345	55.787	93.345	0.39016	16539000
Psat1g007440.1	S21	Unknown gene	LSVTNQDDIIS(1)GEDEK	1	-0.749086	-0.382952	0.00195026	-0.195684	-0.581023	-0.273099	-0.204939	0.422894	-0.496933	-0.60841	-0.0905247	-0.8469	0.412637	2	1	1.98e-06	203.13	169.29	197.49	2.7431	340590000
Psat4g154840.3	S147	Pre-mRNA-splicing factor of RES complex	S(0.001)EGPS(0.999)PDLS(1)PPRK	2	-3.78772	-3.08587	-1.78576	-0.508478	-1.07777	-0.00677967	-0.174162	-3.67388	-2.87449	-0.904396	-3.23149	-3.37407	0.413032	2	0.999112	0.00642052	68.283	54.254	68.283	-1.038	69872000
Psat7g045320.1	S107	DnaJ domain profile.	S(0.966)GNS(0.566)S(0.465)PPPVY(0.003)DKPVYDDDVFDGVPGLK	1;2	-2.27467	-0.985304	-3.08408	-2.83298	-2.14989	-0.0710783	-3.16965	-1.54764	-2.86739	-0.751009	0.299829	-1.13838	0.413814	3	0.565777	1.12e-05	80.652	74.491	49.001	0.42501	44331000
Psat7g244640.2	S52	Adenosine/AMP deaminase	T(0.001)VEPEGVS(0.95)DDGDS(0.973)PVHS(0.077)K	2	-2.65536	-2.96608	-3.03504	-3.30153	-2.85053	-2.28073	-2.91531	-3.24141	-2.83911	-3.11203	-4.25257	-2.91859	0.413904	2	0.973024	0.00846082	59.281	47.667	47.568	-4.2508	14033000
Psat7g070000.1	T156	B3 DNA binding domain	DS(0.012)DNS(0.013)VEEVKT(0.974)PNGVDEGVS(0.001)PVQSFHLNSNR	1	-2.22554	-2.02875	-3.99179	-0.95668	-1.09418	-0.773715	-0.890093	-3.23596	-1.22828	-3.16386	-2.8653	-2.95539	0.414114	4	0.974467	0.000633425	58.498	51.181	53.968	1.8496	52132000
Psat3g192280.2	S234	DNA TOPOISOMERASE 1 BETA, TOP1, TOP1BETA, TOPOISOMERASE 1	S(0.072)S(0.09)QDS(0.844)DS(0.994)DDDVVPLSANLSAK	2	-0.266794	-4.21151	-2.71832	-3.19092	1.03543	0.0633554	-3.57855	-1.98161	-1.00116	-1.07014	-2.49587	-1.05536	0.414694	2	0.843632	1.56e-11	123.61	96.827	123.61	-1.0575	93119000
Psat2g126240.1	S294	Unknown gene	AANFQGQGS(1)GDDPS(1)DPEGEFQK	1;2	1.38301	1.38892	0.772586	0.475182	1.52586	1.86549	0.596201	1.45767	-0.0917435	0.891638	0.471115	1.77821	0.414935	2	1	3.68e-15	199.12	177.56	96.379	-1.1463	397720000
Psat0s425g0200.1	S169	DEAD/DEAH box helicase	AVDAGLIDYDS(1)DDNPIVIDK	1	2.90757	3.35225	1.55319	1.20169	3.21035	2.30837	1.01683	1.10626	1.12787	2.38126	0.914564	0.90981	0.415148	2	1	2.59e-70	292.46	270.41	292.46	0.35308	1079600000
Psat7g158440.1	T522	Sec23-binding domain of Sec16	ADT(1)PPSTAVSNFVADNANGSEK	1	2.11304	1.97142	3.72385	3.65883	3.85031	3.55551	3.37543	2.82978	2.60644	2.77294	2.24704	3.52442	0.415207	2	1	6.03e-223	382.88	355.16	346.07	1.3489	2431100000
Psat6g148080.2	S477	Sodium/hydrogen exchanger family	SFIVPLLGNS(0.179)RDS(0.804)EADLEGHEIHRPNS(0.017)LR	1;2	-2.13461	-3.73026	1.33743	-0.898365	-2.51641	-2.79243	-0.0883389	-2.98687	-0.543747	1.64967	-0.620663	-2.14314	0.417195	4	0.803904	0.00010067	66.828	56.217	65.134	0.91426	162740000
Psat1g057560.1	S492	Protein kinase domain	NHS(1)GPLLYR	1	-0.262453	0.396132	-6.19888e-05	-0.791319	-1.90477	-1.17419	0.401653	-0.507013	-0.898514	-0.200521	0.393965	-0.234933	0.417311	2	1	0.000679558	91.752	72.509	91.752	0.29189	142580000
Psat4g089080.1	S1551	Unknown gene	VFEQPGIEAPS(1)DEDDFIEVR	1	2.11185	2.35753	1.84053	1.65623	3.20594	2.80585	2.03426	1.77205	1.65699	2.89181	1.88508	1.3926	0.419437	3	1	2.75e-122	336.29	305.17	56.468	-1.1207	1096700000
Psat5g064600.2	S309	TFIIS helical bundle-like domain	LRPS(1)PPVTAPATQNR	1	0.530666	1.31023	0.252069	0.709265	-0.314692	0.46996	0.861437	0.775402	0.426811	0.52697	1.69939	1.22225	0.419553	3	0.999938	0.00133736	116.96	84.893	116.73	0.30154	436600000
Psat6g165800.1	S60	ATPase family associated with various cellular activities (AAA)	LSDLQET(0.056)AS(0.944)LK	1	-1.82453	-1.39748	-3.62661	-2.86569	-2.39895	-1.58667	-2.78742	-0.997192	-1.91632	-2.17363	-1.45518	-1.10106	0.420856	2	0.943895	7.57e-05	122.64	90.309	122.64	-0.2737	31653000
Psat0s935g0040.1	S135	Zinc finger C2H2 type domain profile.	QVAPVS(1)PVGNANSYSAR	1	0.574411	0.635294	0.973536	0.888252	0.727201	1.14557	1.07899	1.01195	1.00218	0.633541	1.22337	0.621352	0.423115	2	1	7.06e-06	193.64	149.87	176.49	-0.22158	357030000
Psat1g033000.1	T107	Linker histone H1 and H5 family	S(0.5)T(0.5)PPPAATEPPSTASPSQPSKPR	1	-0.0158157	-3.45659	1.37824	0.680819	-0.579598	0.698243	0.673758	-3.37167	-3.18588	0.621105	-3.11526	-2.88454	0.423799	3	0.5	5.35e-15	119.75	110.45	119.75	-0.12897	229710000
Psat2g144480.1	S825	Weak chloroplast movement under blue light	INGTAVTENIDNGGIS(1)PLK	1	-1.19414	-1.3472	-2.88206	0.137781	-0.0655317	-1.72796	-0.285252	-1.01392	-1.1443	-2.4236	-3.46832	-0.474298	0.424323	2	1	4.59e-07	133.21	110.33	133.21	-0.16609	91768000
Psat5g026040.1	S1274	LIS1 homology (LisH) motif profile.	SLTFS(0.01)S(0.238)S(0.744)FGS(0.003)HT(0.004)R	1	-2.76014	-4.08055	-2.88255	-0.837397	-2.16707	-2.80624	-1.53716	-1.66808	-1.37824	-1.73971	-1.2969	-2.66096	0.424574	2	0.743824	0.00280968	100.73	77.715	86.738	-1.7721	39659000
Psat5g273280.1	S263	Zinc finger C-x8-C-x5-C-x3-H type (and similar)	Y(0.001)GS(0.999)LVNSNNLR	1	-1.18312	-3.78244	-1.54805	-1.42786	-2.9346	-1.40655	-2.54251	-3.36416	-2.19505	-2.59523	-3.37544	-3.23374	0.425348	2	0.998549	0.014805	63.091	46.472	63.091	-0.66445	30185000
Psat7g164160.3	S5	Glycosyltransferase family 20	S(0.996)YT(0.004)NLLDLASGNFPAMGSGR	1	0.49934	0.122465	0.741284	-3.49939	2.23586	1.50993	-0.000686646	-0.441648	0.387783	0.869806	-0.388664	-0.24738	0.425453	2	0.995501	2.64e-56	279.96	257.49	229.37	-1.2257	343920000
Psat4g163040.6	S181	RNA recognition motif. (a.k.a. RRM + RBD + or RNP domain)	RRPS(1)PDY(0.007)GRPRS(0.993)PVYDR	2	0.866756	-3.86457	1.3214	-2.85385	-3.0892	2.02073	1.45832	2.34777	2.43855	2.26065	2.76588	-2.51892	0.425458	4	0.992814	0.00406253	63.883	50.812	63.883	-0.47891	460560000
Psat3g051320.1	S611	WD domain + G-beta repeat	FIAPAYAETQPEPLFAKS(1)DS(1)EDEEK	2	3.16169	1.75006	1.87162	1.36048	3.17385	2.83022	2.07736	1.94892	2.14733	1.87786	2.10887	1.95685	0.426343	3	1	1.69e-19	182.82	167.84	182.82	-0.288	923850000
Psat3g051320.1	S613	WD domain + G-beta repeat	FIAPAYAETQPEPLFAKS(1)DS(1)EDEEK	2	3.16169	1.75006	1.87162	1.36048	3.17385	2.83022	2.07736	1.94892	2.14733	1.87786	2.10887	1.95685	0.426343	3	1	1.69e-19	182.82	167.84	182.82	-0.288	923850000
Psat6g152120.1	S382	Calreticulin family	DDPVDS(1)DAEEDDEDTDDADDAESK	1	-1.18751	-1.87164	-0.981576	-2.27856	-0.419847	-2.60439	-2.57782	-3.43115	-2.1695	-3.94247	-3.45812	-1.02933	0.426395	2	1	6.04e-21	198.98	178.31	198.98	1.1614	44663000
Psat5g088640.1	S699	RNSP1-SAP18 binding (RSB) motif	MKLEAPPTPTASVNSVPTLPPAPPLS(0.003)QPEPS(0.997)PR	1;2	0.693092	-0.798727	-3.15238	-2.64329	1.05669	0.478412	-0.474808	-2.78216	-0.232565	0.24947	-0.695915	0.00965214	0.427021	3	0.99737	5.74e-07	79.667	64.057	79.667	-0.43496	178480000
Psat7g116720.1	S973	Guanylate-binding protein + N-terminal domain	LREENDIGVDS(1)VQDMDAS(1)PR	1;2	0.909391	1.95207	0.355037	0.057066	0.519172	0.389564	0.128159	1.42726	0.105587	-3.84488	0.478382	1.32499	0.427166	2	1	2.91e-08	132.33	113.63	56.149	-0.073131	411790000
Psat6g222680.1	S201	Grap2 and cyclin-D-interacting	ELKPGSSDDPADT(0.999)DDNS(1)S(1)EGELGNDLSLEEMK	2;3	3.58934	2.88275	-1.92046	-3.12969	3.8367	3.46469	0.35306	1.71752	1.74652	3.02678	1.32706	1.94372	0.427179	3	0.999994	1.44e-20	122.41	111.51	122.41	-0.86243	1114000000
Psat4g033280.1	S76	Unknown gene	RHS(0.96)ADFHY(0.035)DPLS(0.005)YALNFEDDANGEK	1	-3.76195	-3.45577	-3.01598	-3.06696	-3.19283	-2.03808	-1.8459	-3.45884	-1.44555	-3.26362	-3.46829	-3.10323	0.427622	4	0.960016	4.72e-06	84.097	72.244	84.097	0.81926	16339000
Psat7g057680.1	S129	Protein of unknown function (DUF1677)	SNS(0.995)T(0.005)GVLPPVDGVR	1	1.02715	1.3738	0.592969	0.305119	1.13689	1.03184	1.04529	1.28132	1.0944	0.922745	1.55036	0.792756	0.427965	2	0.994894	0.00495605	154.19	125.86	154.19	2.1282	358820000
Psat0s1632g0080.1	S26	EamA-like transporter family	ANDFTLLQVHDLDS(1)PIFQEK	1	-1.71953	-2.70843	-2.85272	-3.21883	-0.514165	-0.676066	-2.81744	-2.59284	-2.59983	-0.247808	-2.24053	-2.69007	0.429337	3	0.999995	4.92e-07	102.67	81.861	102.67	-1.6939	56090000
Psat6g017120.1	S504	WRC	LTLS(1)PLR	1	-0.792513	0.382675	-2.48445	-2.63211	-1.97887	-2.84454	-2.79732	-1.67394	-2.79652	-0.645073	-1.44041	-1.3551	0.429384	2	0.999992	0.00632931	83.948	23.511	82.287	-0.33445	43787000
Psat1g186840.4	S371	Domain of unknown function (DUF3444)	HQVSYNENIS(1)DDEGELEPSK	1	-1.321	-0.181244	-2.28999	-2.97369	-1.09645	-0.798924	-4.10238	-0.587049	-1.51237	-2.69024	-3.26957	-3.50746	0.429686	3	0.999991	3.83e-08	103.9	87.595	103.9	-0.4093	43464000
Psat3g077080.1	S41	EF-hand domain pair	SDPLSFGSASS(0.002)S(0.018)DDS(0.766)T(0.214)HK	1	-0.61445	-4.20988	0.0346346	-0.248547	-0.0333681	-0.0957918	-0.5301	-3.31938	0.330339	-0.0186195	-0.349369	0.350348	0.430686	3	0.765558	7.6e-09	194.19	159.75	62.781	-0.074764	169500000
Psat7g007320.1	S7	Glycosyltransferase family 20	S(0.008)YS(0.992)NLLELASGESPTFEQINR	1;2	0.275627	-2.8319	-1.0057	-1.33169	0.600619	-0.768538	-2.33996	-2.04696	-1.17455	-1.93308	-2.30071	-3.23433	0.431213	2	0.991989	4.61e-39	255.82	212.52	206.98	0.41682	111740000
Psat5g207160.1	S744	Clustered mitochondria	EHAS(0.984)AS(0.522)S(0.522)EVS(0.536)VS(0.436)KEDIVFNPNVFTEFK	3	-3.72696	-2.20167	-1.68686	-3.49367	-0.901467	-0.516408	-1.74313	-3.80292	-2.99771	-1.4156	-2.47561	-3.06744	0.431239	3	0.984185	2.02e-05	80.93	72.24	80.93	1.0937	49842000
Psat5g064200.1	S146	DNA/RNA-binding protein Alba-like domain-containing protein	ELDTSSIGYQPPLPVDQVKPLNEYEDEGEGS(1)PR	1;2	5.60479	5.32646	4.17049	3.98411	6.14885	5.75169	-2.49915	4.61682	-2.68268	6.22083	4.60321	-2.94985	0.431439	3	1	9.5e-174	334.03	320.08	334.03	-0.52013	6577400000
Psat5g112520.1	S18	Late embryogenesis abundant protein	VHPT(0.137)S(0.863)PLSNDSQTTSAEK	1	-0.874401	-2.84262	-2.67784	-1.09583	-0.858882	-2.1893	-0.30612	-0.256941	-3.95218	-1.28495	-1.55223	-0.619117	0.431504	2	0.862576	8.29e-07	121.27	100.17	121.27	0.67434	64805000
Psat2g128200.1	S317	Divergent CRAL/TRIO domain	T(0.095)S(0.095)S(0.568)Y(0.232)LDS(0.011)FLDPAFMSLIK	1	-4.23192	-2.9474	-2.35875	-2.91157	-1.61379	-0.755355	-2.79266	-3.52116	-2.88038	-2.05506	-3.55726	-1.45071	0.432327	2	0.568481	0.00134852	65.943	55.35	65.943	-3.5065	23106000
Psat5g001400.2	S561	HECT-domain (ubiquitin-transferase)	STVPVGNLASGTTPT(0.003)GAGAS(0.156)S(0.686)PS(0.156)AR	1	-3.06953	-1.0435	-0.825467	-0.839033	-2.26392	-3.22265	-0.65406	-2.05507	-2.62819	-2.46456	-2.64047	-1.51556	0.434641	2	0.685828	2.57e-11	111.11	87.069	111.11	-1.245	46456000
Psat6g080560.1	S473	IQ motif profile.	GGLVS(1)PTAPPT(0.874)PNT(0.126)QR	1;2	1.45255	1.34697	1.03778	2.10992	1.8917	1.45574	1.89986	1.80821	1.65568	0.763908	1.94298	1.14083	0.43489	2	0.999942	0.00022487	145.73	128.03	101.9	-0.55726	585900000
Psat4g102840.1	S278	serine/arginine-rich splicing factor SR45a-like	S(0.998)IPHS(0.943)PY(0.124)S(0.935)PDRR	3	-3.79475	-0.553829	0.0624304	-0.262325	-0.744645	-0.391923	-0.632744	-4.04815	-1.62121	-2.53365	-3.16464	-2.65948	0.435427	2	0.935376	0.00450011	67.579	49.122	42.317	-0.34909	102010000
Psat6g148240.2	S162	MSP (Major sperm protein) domain	DEIEIQS(1)PEPMVLK	1	-0.893652	-1.75158	0.249307	-0.233963	-0.708983	-0.708226	-0.801193	-0.668316	-0.760784	-1.14644	-2.83104	-0.580707	0.436057	2	1	0.00980159	124.16	104.47	97.273	-0.026284	128160000
Psat0s4560g0040.1	S349	X-domain of DnaJ-containing	LNGSET(0.001)S(0.004)NGAFS(0.963)PS(0.095)RS(0.937)PK	2	-1.88214	-2.1439	-0.336415	-0.395222	-1.99615	-1.48112	-4.1693	-1.11348	-0.959185	-2.84742	-1.16586	0.123313	0.436122	2	0.936555	0.00571568	67.579	39.936	67.579	-1.9587	85623000
Psat4g222320.1	S675	MIF4G domain	AVDSDISES(0.001)GVS(0.99)T(0.993)PVGS(0.013)ET(0.003)DHSPSVIAQVADSLSNHK	2;3	0.981106	0.686142	0.623919	-3.26304	3.0781	1.50692	-0.1322	0.214188	1.67539	2.55596	-0.0731735	-0.0686655	0.436156	3	0.990033	4.56e-62	193.94	182.61	169.27	0.28938	551910000
Psat7g168280.1	S41	Zinc finger C-x8-C-x5-C-x3-H type (and similar)	RQS(0.99)T(0.01)NTSADMFSEEDPYSSDHFR	1	2.49152	1.72273	2.86695	-2.64337	2.25717	2.28041	1.61377	2.12901	2.90494	2.48945	2.70501	1.94029	0.436209	3	0.98993	5.79e-22	208.19	192.88	182.07	-0.1332	882920000
Psat4g020000.2	S268	Sec7 domain	AAS(1)VENLNTKPDETSVGDSNDK	1	0.571781	-0.173	1.35634	-0.406836	0.656138	0.682729	-0.0985889	-2.86351	1.12324	0.121717	0.0697632	1.26774	0.437179	2	1	8.34e-13	167.73	148.13	167.73	-0.65586	584060000
Psat4g010880.1	S314	Uncharacterised protein family UPF0066	DQLS(0.921)DDT(0.559)S(0.521)DVDEHQDETAIVHER	2	-0.0670261	0.259159	-0.177815	-3.71595	-0.514997	-0.306172	-0.364794	-0.00793076	0.238089	0.0914192	-0.253571	0.373918	0.437597	3	0.920503	7.04e-06	86.856	75.44	77.566	-1.5957	147250000
Psat4g068560.2	S141	Myelodysplasia-myeloid leukemia factor 1-interacting protein	RGPIIQQLDS(1)DDENEDETEEK	1	1.19423	0.726353	1.35332	1.50288	1.04521	1.31814	1.1291	1.28787	0.742407	0.75561	1.27593	1.14481	0.437828	3	1	4.29e-12	141.36	127.63	120.57	-0.83321	862910000
Psat3g191560.2	S775	Unknown gene	LAGDIT(0.009)HGGS(0.991)EVNLDK	1	-0.680351	0.0403156	-0.0708513	0.029623	0.195996	0.403504	0.112165	-0.134634	0.186579	-0.65062	0.353271	-0.503945	0.438158	2	0.990539	0.00173036	84.653	54.079	84.653	1.5307	189340000
Psat6g205880.1	S7	KIP1-like protein	AALLHS(0.929)DS(0.071)R	1	-3.49731	-4.22591	-2.70177	-2.38113	-3.37807	-2.55646	-2.3984	-2.82837	-2.36888	-2.14361	-1.02567	-3.93373	0.438804	2	0.929092	0.000923347	84.365	71.487	59.067	-0.33234	20616000
Psat3g045680.1	S915	Carbohydrate-binding protein of the ER	VES(1)FLSIDETIAQPTAR	1	-1.63694	-3.44933	-2.63608	-2.98823	-2.00703	-2.01355	-2.21905	-2.36329	-2.91595	-1.83482	-3.69093	-2.31588	0.440586	2	0.999728	0.000261382	96.163	76.84	93.754	1.788	16007000
Psat2g009880.2	S581	Microtubule associated protein (MAP65/ASE1 family)	EDAAS(0.001)HVS(0.989)GT(0.01)EPIPAS(1)P	1;2;3	4.78683	5.30578	4.82311	4.65209	4.80176	5.35749	5.13187	5.4364	4.90104	4.39816	5.18399	5.28582	0.440694	2	1	1.15e-38	263.41	244.68	221.91	0.30437	6148500000
Psat1g078160.1	S262	C-terminal domain of Sin3a protein	DLS(1)VERPDLDDDK	1	-1.69496	-1.30131	-0.984336	-1.4222	-1.31799	-1.6802	-1.21151	-1.14598	-2.34973	-1.77668	-1.00982	-1.51985	0.440801	2	1	0.00773272	74.643	48.704	74.643	0.54768	69707000
Psat1g222840.1	S19	Eukaryotic translation initiation factor 3 subunit C	FWT(0.054)QGDS(0.743)DS(0.743)EEEEQS(0.743)DY(0.718)DEEIENAAVESAATQGNK	3	0.863504	-1.60058	-3.27652	-0.252251	-3.16166	-2.97981	-0.144957	-3.05391	-0.775856	-2.76589	-1.09483	-0.000617027	0.440914	3	0.742691	1.06e-10	90.323	88.778	78.159	1.3722	66956000
Psat0s1858g0040.2	S35	Tetratricopeptide repeat	T(0.001)FS(0.175)RS(0.824)EEFTTTANNSKPGHR	1	-3.17753	-3.08843	-2.83495	-1.9383	-2.85172	-2.05818	-1.71093	-2.04958	-0.967533	-1.86405	-3.51234	-2.18217	0.441747	4	0.823753	9.01e-05	81.312	57.982	81.312	0.28508	29065000
Psat7g023720.1	T19	Tetratricopeptide repeat	ITVPET(1)PPQR	1	-3.47215	-0.0526352	-3.18827	-3.00641	-0.321029	-3.15394	-2.93412	1.09059	-0.0949268	-0.239595	0.597845	-3.26449	0.441788	2	0.999998	0.000619521	96.229	62.433	96.229	-0.027293	83682000
Psat2g186160.1	S466	RNA recognition motif. (a.k.a. RRM + RBD + or RNP domain)	GDFS(1)PCLS(0.988)PS(0.012)GFEPK	2	-1.78786	-2.95155	-1.50498	-1.51194	-0.433152	-1.27216	-1.80135	-1.95372	-1.3896	-1.65832	-2.07014	-0.619052	0.442475	2	1	0.00289116	159.34	147.06	159.34	-0.98138	73976000
Psat6g080560.1	S387	IQ motif profile.	T(0.001)LS(0.999)GGLQSPR	1;2	-1.39744	-1.18959	-0.204448	-2.2208	-2.47591	-1.07351	-3.42868	0.232645	-0.341309	-2.46395	0.94479	0.0874605	0.443416	2	0.999296	3.9e-05	110.64	75.499	100.04	-0.41808	124830000
Psat4g015240.1	S115	Cotton fibre expressed protein	HEQQHPQTHYAQPES(0.955)DS(0.045)ESTQPQLVR	1	-0.497665	-3.88091	0.105859	0.388065	-2.41363	-1.9359	-2.81443	-0.913528	-2.36941	-0.930296	-0.0586205	0.177747	0.443575	4	0.954982	2.85e-12	113.7	106.38	113.37	0.58409	397330000
Psat6g019160.1	S444	ENTH domain	SLVDSNVS(1)PKK	1	-2.50432	-4.23866	1.56268	1.50329	-0.171441	1.29647	2.13143	1.51324	-3.12538	0.89604	2.28271	1.78459	0.444194	2	0.999965	1.06e-05	156.08	119.41	156.08	1.1411	503160000
Psat4g193760.2	S59	Occludin homology domain	RS(0.452)S(0.544)PLPS(0.501)S(0.501)PDHFAPS(0.378)S(0.331)S(0.291)PR	3	-1.11694	-0.812778	-1.70014	-3.46713	-1.12169	-0.90062	-0.956728	-1.16846	-0.708723	-1.30771	-2.9345	-2.01068	0.44476	3	0.501497	0.00235249	60.797	34.792	60.797	-0.71685	64830000
Psat6g107120.1	S713	MATH domain	EMT(0.001)LVRPS(0.216)S(0.815)PRS(0.968)PPR	2	2.52069	1.93154	1.47694	1.47948	1.33932	1.40139	2.52842	2.98207	1.79187	1.77959	2.32609	-3.43914	0.445221	3	0.815011	0.0156706	117.65	96.121	85.203	-1.6003	648490000
Psat7g003080.2	S75	AT-hook-like domain signature	S(0.952)DS(0.047)ES(0.001)HLPFTPLTQK	1	-2.443	-2.83146	1.30996	-2.41449	-3.35076	1.84291	1.90494	-2.76733	1.80753	2.65629	2.16864	-3.37173	0.445679	2	0.952051	1.46e-35	262.37	225.01	204.67	0.68032	418390000
Psat6g229160.9	S274	Protein kinase domain	DRS(0.863)PS(0.626)RS(0.511)AVEEYVHPNSR	2	0.593493	0.290359	0.489268	0.104025	0.412627	0.348872	0.769932	0.978704	0.718334	0.61937	0.319723	-0.210261	0.445735	3	0.625965	0.0198441	65.425	55.026	62.781	-3.1407	254480000
Psat6g229160.9	S272	Protein kinase domain	DRS(0.981)PS(0.562)RS(0.457)AVEEYVHPNSR	2	0.593493	0.290359	0.489268	0.104025	0.412627	0.348872	0.769932	0.978704	0.718334	0.61937	0.319723	-0.210261	0.445735	3	0.981049	0.0198441	65.425	55.026	65.425	-0.75336	254480000
Psat7g136600.2	S366	Serine/threonine-protein kinase EDR1	TAS(0.025)S(0.025)S(0.951)PEHPLFQAR	1;2	0.385944	-2.93188	-2.18591	0.898706	0.523746	0.39844	-2.14541	-1.41316	1.18289	0.446503	-1.5259	1.61829	0.446194	3	0.950544	0.00464717	109.83	91.055	58.671	1.6228	198550000
Psat0s4851g0160.1	S379	Cupin	LS(1)S(1)GDVFVIPAGHPVAVKAS(1)S(1)NLDLLGFGINAENNQR	1;4	-1.52789	-0.308035	0.411183	-2.96871	-0.889157	-2.70404	0.108282	-1.06001	-2.50235	-3.71284	-3.47882	0.285092	0.446812	3	1	2.18e-19	235.24	204.01	40.407	0.65523	120860000
Psat6g049640.1	S310	Iron/manganese superoxide dismutases + C-terminal domain	STTDEAEPTPEIFADS(0.918)DT(0.082)D	1	0.267933	-3.39155	-3.23842	-2.76715	0.503085	0.529725	-1.77115	-2.86212	-1.20111	-0.459833	-1.81544	-2.44095	0.446816	2	0.918248	4.02e-10	203.27	170.94	181.58	-1.0135	86290000
Psat6g047000.2	S370	GPCR-chaperone	LDSSEQNNDS(0.001)DEVIIPHRQS(0.999)FR	1	-1.33362	-1.13561	-3.09781	-0.108353	-0.72491	-0.893657	-4.30672	-0.719095	-0.266401	-1.21053	-0.554005	-0.0528669	0.447116	3	0.999369	1.77e-11	127.14	102.86	84.318	-1.9533	87361000
Psat6g129280.2	T39	AP2 domain	ENEGNEVKKT(1)K	1	0.501049	0.376959	-2.96869	0.564623	-0.335252	-3.35035	-2.21386	-2.54645	-2.38633	-3.4531	1.30398	2.122	0.44719	2	1	0.00567537	93.162	47.827	93.162	2.5158	136120000
Psat5g000440.1	S317	Sugar (and other) transporter	MGS(1)ALFPHFGS(1)MFS(1)VGGNHPR	1;2;3	-1.23691	0.609444	1.5794	0.899788	-0.482751	-0.379228	1.1069	-0.910524	0.560055	1.41163	1.15957	-0.290095	0.448741	3	1	1.17e-09	115.34	87.451	87.339	-0.73713	352670000
Psat5g000440.1	S328	Sugar (and other) transporter	MGS(1)ALFPHFGS(1)MFS(1)VGGNHPR	2;3	-1.23691	0.609444	1.0651	0.899788	-0.482751	-0.379228	0.34474	-0.910524	-0.150148	1.41163	0.128172	-0.290095	0.448885	3	1	1.17e-09	115.34	87.451	87.339	-0.73713	262370000
Psat6g029760.1	S432	Cyclophilin type peptidyl-prolyl cis-trans isomerase/CLD	IPS(1)IS(1)PK	1;2	0.0986061	-0.454971	-0.706763	-0.303267	-1.20859	-1.23479	0.258976	0.462034	-0.564014	-1.59397	-0.475626	-0.950778	0.449005	1	1	0.00310429	82.261	20.481	64.82	0.17308	225320000
Psat5g115080.1	S417	BAT2 N-terminus	DVPFMGMAT(0.056)GS(0.944)PVYNR	1	-1.1144	-2.18116	-3.71022	0.0521259	-0.27616	-0.175036	-2.31425	-1.13552	-0.850624	-0.791752	-0.650162	-0.806033	0.449852	2	0.943629	0.000503821	86.548	68.135	86.548	-1.0366	103320000
Psat5g246120.1	S518	Trafficking protein particle complex subunit 10 + TRAPPC10	TNS(0.995)S(0.005)PGNFDSSIGRPMR	1	0.141249	0.107759	0.586421	0.431511	-3.77104	0.741065	0.135674	0.108727	0.726473	0.184324	0.114063	0.00395489	0.450331	3	0.995284	0.000104405	96.718	83.063	93.5	-0.69071	368870000
Psat7g035760.1	S837	Methyl-CpG binding domain	ES(0.142)S(0.858)PGVGDPPNNELHGR	1	0.357328	-0.34815	-0.104056	-0.271807	-1.25307	-1.24297	-0.419109	-0.0264263	-0.0484924	-0.387665	-0.0388145	-2.64639	0.451816	2	0.858213	0.000325839	91.657	72.582	50.608	-0.10986	135250000
Psat6g107120.1	S716	MATH domain	EMT(0.005)LVRPS(0.449)S(0.547)PRS(0.999)PPR	2	2.52069	1.93154	1.47694	1.47948	1.33932	1.40139	2.52842	2.98207	1.79187	1.77959	2.32609	-2.94345	0.452552	3	0.999295	0.0156706	117.65	96.121	99.021	-0.48856	648490000
Psat6g148080.2	S531	Sodium/hydrogen exchanger family	GFVPVEPGS(0.998)PS(0.002)ER	1	3.51143	4.51892	-2.95219	4.55482	3.74695	3.84783	4.32995	4.25879	4.12249	3.80872	4.35889	4.26287	0.453475	2	0.99848	6.86e-05	201.09	167.22	201.09	0.00023149	2668600000
Psat2g000840.1	S1001	Cytoskeletal-regulatory complex EF hand	EAPVRFDS(1)FSTHDSASLPAR	1	0.625856	0.29081	1.12741	0.874125	-1.93991	0.618243	0.560772	1.54579	0.904154	0.630901	1.7607	0.913697	0.454084	3	0.999893	2.91e-08	161.84	130.91	135.64	-0.062258	313520000
Psat5g024160.1	T296	JAB1/Mov34/MPN/PAD-1 ubiquitin protease	FGPLVAPT(1)PR	1	-4.06012	-3.31026	-3.11899	-1.00342	-2.14824	-2.82131	-1.56061	-3.091	-3.16988	-2.2446	-1.05818	-1.20204	0.454133	2	1	8.76e-05	104.24	88.041	77.593	0.23867	35648000
Psat6g230120.1	S553	Early transcription elongation factor of RNA pol II + NGN section	DGEPGPLVFDDQPS(0.487)S(0.533)PRS(0.98)PLS(0.999)PK	3	0.119061	-3.8704	-0.888085	-3.63663	0.947375	0.720403	-0.4186	-3.17035	-1.29433	-2.7665	-0.509001	-0.277808	0.454289	3	0.980466	8.57e-06	77.731	68.269	42.057	0.91049	140610000
Psat6g201960.1	S182	Phosphoglucomutase/phosphomannomutase + alpha/beta/alpha domain I	EANGGFIMS(0.559)AS(0.441)HNPGGPEYDWGIK	1	-2.6324	-0.237644	-3.33698	0.0707378	-3.0419	-2.40407	-2.89326	-0.210279	0.514505	-0.185455	-3.22903	0.226064	0.456026	2	0.559266	7.89e-06	77.566	66.698	45.33	-1.3058	247310000
Psat6g117680.1	S829	Unknown gene	GS(0.002)KFS(0.998)DSEPGPS(0.045)S(0.955)PLQR	2	0.52458	0.41258	-0.0480413	-0.371796	0.360793	0.569774	0.285049	0.559649	0.472855	0.798885	0.570108	-0.259759	0.457488	2	0.997723	0.000302221	156.73	120.13	156.73	-0.42781	219860000
Psat3g018920.2	S419	Zinc finger CCHC-type profile.	QQNFADY(0.008)DRS(0.992)PVNPPYGGTNLPLESR	1	0.189045	-4.28289	-3.36944	-0.211864	0.991982	-2.58595	0.119974	0.836786	-2.96319	-3.3612	0.530523	-0.0453444	0.458061	3	0.991744	2.29e-24	138.16	125.3	138.16	-0.57887	152270000
Psat3g055160.4	S112	Ubiquitin-binding WIYLD domain	LPTSGGSPS(0.002)S(0.002)AVS(0.996)PVK	1;2	-0.570665	-0.400837	-1.77786	-1.69402	-0.636901	-0.690801	-0.951794	0.704861	0.253092	-0.768538	-0.460424	-1.82068	0.45828	2	0.995786	0.000375843	135.09	93.689	135.09	3.206	109890000
Psat6g120680.1	T214	Protein kinase domain	ALAYS(0.424)T(0.576)VGTLDYMAPEVLLK	1	-0.766356	-1.89414	-0.913466	-2.80315	0.471892	-3.27344	-3.94436	-4.1673	-2.5819	-3.17562	-2.69899	-2.22194	0.458841	2	0.576448	2.11e-08	158.45	132.59	158.45	0.033242	61858000
Psat4g035880.1	T114	Glycosyl transferases group 1	EAT(0.769)ADMS(0.463)EDLS(0.753)EGERGDPVS(0.015)DVS(0.001)AHGGDVSAHGGDSVK	2	-2.78026	1.75712	1.21904	-3.127	-3.18222	0.774766	-3.40763	-2.07609	1.49517	1.41597	0.755936	-3.25002	0.459716	3	0.768729	2.57e-07	70.148	61.813	70.148	0.073647	198940000
Psat3g160840.1	S880	GYF domain	NPS(0.946)NHQLGHS(0.054)AGFNVSEIHK	1	-0.989851	0.00835609	-0.101676	0.619961	-1.31193	-0.86905	-0.289532	-0.0347843	-0.971556	-0.44351	0.0688896	-0.448152	0.460215	4	0.945892	5.84e-05	86.987	71.395	86.987	0.88153	153730000
Psat5g242240.1	T218	VQ motif	GFYLHPS(0.988)PIT(0.496)T(0.516)PR	2	-1.86561	-1.73451	-0.794934	-1.22937	-0.910495	-1.53487	-2.46787	-3.6912	-3.12686	-2.04864	-1.6816	-1.32678	0.461298	2	0.515707	0.00815893	68.171	39.195	68.171	-3.3037	62197000
Psat4g198440.1	T220	ENTH domain	SLT(1)FESEHGDRYEPVAYR	1	2.71969	-3.06691	3.81858	3.88626	3.25045	2.95659	3.39745	4.0951	3.09233	2.77271	4.08259	3.5457	0.461467	3	0.999998	9.41e-09	200.99	170.34	178.32	-0.72013	2373900000
Psat0ss2830g0120.3	S41	Protein phosphatase inhibitor 2 (IPP-2)	TPYHPMVDDDCS(1)LS(1)PVR	1;2	0.097641	0.746998	0.251241	2.14141	0.622659	2.03235	0.0111637	-0.336767	0.449261	-0.423141	0.321089	-0.116723	0.462161	2	0.999981	0.000501333	96.773	81.008	70.783	-0.09479	442470000
Psat5g089960.2	S54	Protein of unknown function (DUF4057)	VLNSDQLS(1)DEEALTLSK	1	1.74908	-2.30796	1.21189	1.10888	2.67437	1.63338	1.00419	0.762356	1.43333	2.8505	-3.14943	-2.70318	0.462526	2	1	3.38e-79	306.01	276.17	306.01	1.0689	575020000
Psat1g216920.1	T210	Chlorophyll A-B binding protein	FFDPLSLAGT(1)IENGVYIPDTDK	1	-3.87894	-6.35787	-2.74407	-1.86705	-1.62879	-1.45452	-2.63632	-4.12109	-3.06144	-2.63703	-3.93272	-2.90228	0.462623	2	0.999985	6.17e-12	116.65	102.9	116.65	2.0098	31751000
Psat5g114960.1	S296	pantothenate kinase	S(1)FDELLELSQK	1	-3.01823	-2.20445	-3.17652	-1.85486	-2.1646	-3.01896	-3.23614	-3.95799	-3.56526	-2.34157	-3.0431	-3.19618	0.463157	2	0.999999	0.0135172	63.727	54.864	63.727	2.0362	11262000
Psat1g167000.1	S683	Protein tyrosine kinase; GUARD CELL HYDROGEN PEROXIDE-RESISTANT1	GAPLVVSAEDLVAS(1)R	1	2.76791	5.65211	2.62072	2.32413	4.12598	2.34715	1.76662	1.59642	1.67651	3.4152	2.42987	1.75215	0.463265	2	1	5.35e-26	253.36	223.3	242.9	-0.26469	1540300000
Psat4g193760.2	S55	Occludin homology domain	RS(0.452)S(0.544)PLPS(0.501)S(0.501)PDHFAPS(0.378)S(0.331)S(0.291)PR	3	-1.11694	-0.812778	-1.70014	-3.94519	-1.12169	-0.90062	-0.956728	-1.16846	-0.708723	-1.30771	-3.38552	-2.01068	0.463969	3	0.544393	0.00235249	60.797	34.792	60.797	-0.71685	64830000
Psat7g046440.1	S162	Protein kinase domain	GPTS(0.007)PT(0.166)S(0.827)PLHPR	1	-2.81778	0.133204	0.0681219	0.387972	-1.25231	-1.0807	0.187872	-3.33412	-2.43298	-3.58355	0.790089	-3.0783	0.464369	2	0.826806	0.00128796	120.57	100.97	120.57	-0.42397	110650000
Psat0s5166g0080.1	S76	D123	IRNPDDEEDFQVS(1)EGS(1)DDEAEESPPPPSFPELELK	2	3.0329	-4.24043	0.631549	0.7575	2.7155	2.66609	0.751665	0.754536	2.6064	1.76034	0.547316	0.764131	0.466705	3	0.999924	9.45e-39	151.98	142.52	146.36	-0.7881	635190000
Psat5g088640.1	S133	RNSP1-SAP18 binding (RSB) motif	EAAVEAS(1)PKPEAAEGLEK	1	1.81511	2.26769	2.50676	0.862751	1.71884	2.64325	1.37586	2.87224	1.64004	2.01387	-4.03885	2.58414	0.467005	3	1	3.07e-188	374.08	325.54	87.652	-0.035377	866830000
Psat1g097840.1	S375	DHHC palmitoyltransferase	DGEFGELS(1)PEIR	1	-0.431511	-0.899906	-3.14013	-3.24231	-1.05229	-0.55461	-2.04822	-3.60527	-1.25751	-0.79641	-0.891766	-0.91492	0.467438	2	1	0.00221508	122.66	107.98	115.12	0.25946	54309000
Psat4g015240.1	S95	Cotton fibre expressed protein	VVS(1)FNFNK	1	3.07674	3.33736	2.10879	2.15492	1.96161	2.01952	2.7429	3.15518	2.4263	2.87326	3.25481	3.30002	0.468684	2	1	1.9e-17	162.34	78.882	141.02	-0.24453	1257100000
Psat4g193760.2	S60	Occludin homology domain	RS(0.452)S(0.544)PLPS(0.501)S(0.501)PDHFAPS(0.378)S(0.331)S(0.291)PR	3	-1.11694	-0.812778	-1.70014	-4.03508	-1.12169	-0.90062	-0.956728	-1.16846	-0.708723	-1.30771	-3.70003	-2.01068	0.46913	3	0.501497	0.00235249	60.797	34.792	60.797	-0.71685	64830000
Psat0s3568g0080.1	S131	ENT domain	QT(0.01)GGHQT(0.336)GVLNS(0.543)GQVIHDS(0.014)APS(0.105)PT(0.125)VS(0.784)AS(0.082)R	2	-2.89626	-0.367924	-0.520684	-0.686451	0.249085	-3.53887	-0.904434	-0.332191	-1.88617	-3.00321	-3.56753	-0.503917	0.469597	3	0.543264	0.00216667	45.809	35.004	45.809	-1.2694	97702000
Psat1g160560.1	S125	WD40/YVTN repeat-like-containing domain	SQQTSTPVTATIAAPAS(1)PYR	1	0.0729847	0.297934	-0.169017	-2.66088	0.17406	0.325423	-0.018877	0.070013	0.137655	-0.700911	0.117573	-0.308192	0.469975	2	0.999995	8.03e-11	179.42	157.66	154.84	0.65427	167540000
Psat7g179080.2	T1302	Response to abscisic acid stimulus	SRDFSIS(0.01)T(0.99)PTK	1	1.40605	2.41502	0.313802	0.830519	-3.476	1.41297	1.30311	1.63913	0.92697	1.38054	1.84705	2.08549	0.47043	2	0.989838	1.55e-08	151.66	59.726	125.28	0.59132	1213000000
Psat3g006800.1	S590	GPCR-chaperone	FEELQPLEEFS(0.199)T(0.8)PLS(0.077)S(0.924)PAHFQDAK	2	1.09103	-0.938238	-2.5725	-3.50452	1.0266	-2.94884	-0.388149	-3.48569	0.995863	0.0225716	-0.569939	-0.802495	0.471246	3	0.923514	4.79e-15	118.55	96.68	118.55	2.3886	128570000
Psat7g133280.1	S422	Glucosidase II beta subunit-like	S(0.5)DT(0.5)EAEPDLSDVTTK	1	-1.82935	-1.75734	-0.904059	-3.2458	-1.63708	-1.41235	-3.33315	-4.41561	-1.93493	-2.79089	-1.1005	-1.29153	0.472223	2	0.5	0.00356553	135.86	115.75	135.86	0.37718	51901000
Psat6g070360.1	S438	IQ calmodulin-binding motif	LTFPAS(1)PGRPR	1	-0.969122	-0.617208	-2.18697	-2.94335	-1.25068	-1.35741	-0.508465	-0.0262871	-0.63974	-0.908764	-0.0319595	-2.82915	0.472799	2	0.999802	0.0135172	63.727	39.505	60.157	0.89215	71526000
Psat3g110880.1	S447	Sodium/hydrogen exchanger family	LSPETQSEQTSQIS(0.003)DDT(0.003)AQY(0.002)DY(0.009)T(0.071)S(0.913)DNENAVQTK	1	-3.19505	1.01509	-2.38101	-2.39726	1.87322	2.02433	-3.52512	1.08828	-2.44236	1.52574	-3.35208	1.02034	0.472938	3	0.912692	1.66e-20	117.19	107.04	75.643	0.10404	241000000
Psat7g003080.2	S77	AT-hook-like domain signature	S(0.049)DS(0.94)ES(0.011)HLPFTPLTQK	1	2.44299	2.98265	-2.00726	1.77848	3.29968	2.85311	2.74324	3.30381	2.79253	-2.52966	2.89428	3.30132	0.474038	2	0.940156	1.46e-35	262.42	234.06	207.4	-0.91869	1116700000
Psat2g041600.3	S135	RNA recognition motif. (a.k.a. RRM + RBD + or RNP domain)	S(1)PRS(1)PPRS(1)PPVER	3	0.249794	-0.17255	-0.0339289	-0.53381	-0.907514	-0.50986	-2.90595	0.0711823	0.122343	-0.38195	-2.62508	-0.0990477	0.474614	2	1	0.0131093	61.097	44.844	46.964	-0.638	253880000
Psat2g126240.1	S299	Unknown gene	AANFQGQGS(1)GDDPS(1)DPEGEFQK	1;2	1.95822	2.3281	-3.17939	0.788347	2.04442	2.39912	1.21206	1.88806	1.07011	0.158087	1.18696	2.30614	0.474795	2	1	1.35e-12	161.22	139.66	96.379	-1.1463	517790000
Psat5g008640.4	S439	Sugar (and other) transporter	IYLHGEGVS(0.589)GS(0.411)R	1	2.19927	2.83127	2.22773	2.41317	1.1373	1.26436	2.47155	2.82661	1.89029	1.84887	2.89299	3.09589	0.475221	2	0.589271	0.000631426	115.04	79.3	69.602	-0.080851	1239400000
Psat4g020000.2	S1539	Sec7 domain	NPISDASLPS(0.013)S(0.987)PVR	1;2	2.94258	2.01494	-3.10154	-3.48773	2.43874	2.36055	-3.79047	1.90382	1.84446	2.05139	2.48936	1.40827	0.475438	2	0.986619	4.2e-89	282.69	232.47	235.22	-1.4728	1127000000
Psat3g010040.1	S328	Ring finger domain	APS(1)FLAR	1	-0.692678	0.652645	-1.9837	-2.03412	-2.50051	-1.98092	-1.49648	-0.570549	-0.889515	-1.02019	0	-1.4178	0.476267	2	1	0.00982587	74.92	57.993	59.35	0.010977	74061000
Psat3g079960.1	S88	Protein kinase domain	RPFPPPS(1)PAK	1	-0.409552	0.230549	-0.581147	-0.465084	-1.32248	-0.831346	-0.240973	0.0735168	-0.834879	-0.583727	-2.06541	-0.0517187	0.477151	2	1	0.00808311	73.435	48.616	65.241	0.14262	164300000
Psat3g018920.2	S39	Zinc finger CCHC-type profile.	S(1)NPGS(1)DEEDEVRDPNAIPTGFISR	2	0.616726	-0.532438	-2.19631	-2.53957	0.221015	0.452622	-3.2277	0.0739059	0.175037	-0.263565	0.255472	-0.0693235	0.47758	3	1	6.7e-06	74.404	64.777	74.404	0.3939	119130000
Psat1g067200.3	S808	Intracellular membrane-bounded organelle	EIDVLPLPPS(0.997)PVLNDT(0.003)QLK	1	-1.49491	-0.716351	-2.16539	-2.1717	-0.150191	-1.13102	-2.05504	-2.88829	-2.45574	-0.800585	-2.67834	-3.70039	0.478071	2	0.997073	7.51e-07	103.61	73.227	103.61	3.1823	102280000
Psat3g036920.2	S28	Ribosomal protein L24e	SDS(1)QVFLFVNSK	1	0.276167	1.22733	-0.424342	-0.647755	0.856257	-0.0164213	0.58547	1.09462	0.304365	-0.26284	-0.314651	0.881282	0.478441	2	0.999824	3.78e-25	248.99	228.57	242.48	-1.1857	224970000
Psat1g078720.2	S215	Nucleotidyl transferase	RLS(0.959)S(0.041)FEALQSATR	1	-0.0937347	-0.464724	-0.17619	-0.268934	-2.28098	-1.40772	-0.0168705	0.707453	-0.527046	-0.0140495	0.582249	-0.150392	0.478834	2	0.95912	0.000307458	191.44	153.42	189.32	1.3045	372540000
Psat1g023440.1	S1478	Translation initiation factor eIF3 subunit 135	AVAEQPPTGNPTVEQNS(0.007)EVS(0.993)PK	1	-0.455894	-0.634314	-0.700074	-0.664793	-0.946469	-3.16562	-0.395651	-0.448612	-0.533278	-1.09208	-0.184515	-0.762992	0.479154	2	0.992535	1.5e-06	98.175	75.522	84.975	-0.50247	104860000
Psat5g175280.1	S2	Ubiquitin-2 like Rad60 SUMO-like	S(0.948)S(0.052)GVANNEEDKKPTDQGGAHINLK	1	1.70386	2.11019	-3.18677	2.52807	1.1273	1.24205	1.6889	2.1014	2.15108	1.94873	1.85632	2.86629	0.479281	4	0.948321	2.71e-18	150.11	130.97	87.739	0.010279	701030000
Psat7g264360.3	S145	Ubiquitin-specific protease family C19 protein	QNS(1)GPIPPVLPTTGLIT(0.492)S(0.505)GPLNS(0.002)S(0.001)GAPR	1;2	-0.653013	-0.292053	-1.02245	-2.12933	-0.297997	0.399323	-0.6894	-1.47521	-0.786268	-1.06869	-0.822216	-1.50745	0.47968	3	0.999997	3.49e-12	107.04	95.628	101.44	-0.043128	217080000
Psat5g207160.1	S746	Clustered mitochondria	EHAS(0.799)AS(0.695)S(0.695)EVS(0.637)VS(0.174)KEDIVFNPNVFTEFK	3	-3.57779	-2.20167	-1.68686	-2.67918	-0.901467	-0.516408	-1.74313	-3.64757	-3.37114	-1.4156	-2.47561	-2.61337	0.480647	3	0.69511	2.02e-05	80.93	72.24	58.137	-1.3799	49842000
Psat3g133120.1	S95	Unknown gene	S(0.5)DVPT(0.5)LAIMHLSDR	1	-1.70352	-1.30624	-0.024415	0.128927	-1.94686	-2.99801	-0.468254	-0.0648537	-1.30116	-3.10558	-0.743122	-1.63389	0.482307	2	0.5	0.0148088	66.435	19.973	66.435	-2.4603	110040000
Psat4g082880.1	S147	Frigida-like protein	S(1)EGVANDVTPLLEIK	1	-0.372227	-0.448961	-0.148795	-0.0831585	1.15331	0.384332	-0.444613	-1.34714	-0.862616	0.490213	-1.50181	-1.16451	0.482858	2	1	6.92e-12	226.65	201.32	226.65	1.2926	196160000
Psat5g132440.1	S99	Histone chaperone domain CHZ	CVEEAGDDVEEAGDDVEEAGDDDAPKVS(1)GEEGEK	1	1.71101	2.27627	0.423392	0.102318	2.06822	2.09862	0.749899	0.407244	1.21118	1.86332	0.488047	-3.52309	0.483678	3	1	1.14e-46	169.23	160.54	46.645	-1.2187	419750000
Psat4g060880.1	T276	Ig-like domain from next to BRCA1 gene	GVPDVT(0.005)VT(0.995)PEAK	1	-1.46116	-0.559925	-1.69189	-2.15027	-2.0709	-1.77153	-3.60304	-0.704708	-1.62103	-1.18535	-1.27512	-1.46824	0.483781	2	0.995187	0.0025646	98.531	75.224	95.651	1.0843	53407000
Psat3g163120.1	T16	Oleosin	TTPHQVLVHT(0.051)T(0.195)T(0.754)R	1	2.94223	-4.05357	3.40792	2.93655	1.5738	1.54811	2.45718	2.66774	2.62199	2.3008	3.71689	4.17596	0.485717	2	0.753912	0.00317191	143.22	126.34	104.94	-0.26374	1536700000
Psat7g007320.1	S5	Glycosyltransferase family 20	S(0.999)YS(0.001)NLLELASGESPTFEQINR	1;2	0.164436	1.98612	1.62259	0.973433	2.72642	2.07811	0.746586	0.0974255	0.939171	0.811811	0.50663	0.471477	0.485788	2	0.998502	0	447.66	396.84	447.66	-0.89484	660220000
Psat7g254360.1	S143	Zein-binding	IVELEDES(1)LS(1)S(1)S(1)PRLR	1;2	-0.207817	-0.133469	0.622054	0.939024	0.622796	-0.266164	0.192949	-0.461212	0.173409	0.341906	0.177366	1.18809	0.487093	2	1	5.81e-12	231.71	200.23	48.44	-1.4751	246100000
Psat7g173280.1	S20	RNA recognition motif. (a.k.a. RRM + RBD + or RNP domain)	VDAAPVVVS(1)PVK	1	5.9824	6.46233	5.53228	5.32142	5.88306	5.9836	6.24931	6.76279	5.60327	6.01538	6.59991	5.74924	0.48712	2	1	0.000528142	176.58	135.99	154.72	-0.79404	11542000000
Psat3g135840.3	S188	Mitochondrial glycoprotein	KPDDS(0.993)EDELVY(0.007)EGPEFTDLDENLQK	1	-2.26441	-1.16397	-3.1777	-2.86057	-0.91928	-1.50041	-2.79535	-3.0798	-2.30986	-3.10533	-2.92384	-2.80133	0.487152	3	0.99308	6.17e-05	68.231	61.279	68.231	0.81284	23507000
Psat6g051440.1	S5	Glycosyltransferase family 20	S(0.894)YS(0.106)NLVELASGEASSFGLMNR	1	-3.1414	-3.67327	-1.96546	-1.72337	-0.8987	-0.603272	-2.32973	-3.21606	-2.06259	-1.14086	-2.43065	-2.83353	0.487168	2	0.893921	1.71e-11	145.88	120.06	120.92	0.59246	60477000
Psat6g006520.1	S500	GYF domain	RQPS(1)GVLESEIGTR	1	0.957661	0.209846	-0.857404	-0.0832882	0.160529	0.359033	-0.188599	0.463915	0.517956	0.266308	0.537409	0.538619	0.488247	3	1	0.00196213	152.01	123.25	152.01	0.40042	547000000
Psat3g014480.4	S64	Protein tyrosine kinase	IPVTEIPNVS(1)K	1	-0.485558	-0.512215	-3.58301	-1.62648	-1.4251	-1.56368	-1.28492	-1.10965	-0.860573	-1.15759	0.202431	-1.23206	0.488397	2	0.999999	0.00128323	94.402	65.638	94.402	1.2535	68794000
Psat4g145000.1	S919	Retinoblastoma-associated protein A domain	ISPFPSLPDMS(1)PKK	1	1.56616	1.8045	-2.94194	0.744398	1.78042	1.52795	2.02788	1.98919	1.45224	1.7544	1.78773	-3.48328	0.488694	2	0.999999	0.00186601	173.71	144.37	173.71	-0.076829	559420000
Psat6g106800.1	S123	Unknown gene	SSTANANVIPPIS(0.367)IARPNRS(0.68)PS(0.953)PALGR	2	-1.44687	-4.21176	-2.72608	-1.99257	-0.374593	-0.836057	-3.25651	-1.53222	-1.01107	-1.27028	-3.8748	-2.99815	0.488743	3	0.953216	0.00162193	51.758	42.77	51.758	3.329	46616000
Psat2g101680.1	S2	Syntaxin-like protein	S(1)FQDLESGRR	1	-3.26983	-3.90037	1.30919	1.16639	0.661538	1.22951	-3.4024	1.49816	0.581612	0.0451241	0.622675	1.40045	0.489459	2	1	0.00137373	100.93	73.017	100.93	0.085458	323440000
Psat1g031400.1	S163	cyclin-dependent kinase D1	IFGS(1)PDRR	1	0.690418	0.98074	-0.480937	-0.652931	-1.48287	-1.02752	-0.129028	0.785961	-0.079443	0.0333881	0.198437	0.17747	0.489947	2	1	0.00588916	85.676	59.234	63.184	0.95123	175260000
Psat1g205440.1	S406	PPR repeat family	IALS(0.001)LFS(0.999)ENK	1	0.505323	-3.39729	0.689128	1.34606	-2.83855	0.321818	1.17314	-2.34444	-3.02458	-2.86222	1.01175	-3.1006	0.491863	2	0.999303	0.0096456	71.342	33.615	64.757	-0.033634	226400000
Psat0s5166g0080.1	S73	D123	IRNPDDEEDFQVS(1)EGS(1)DDEAEESPPPPSFPELELK	2	3.0329	-3.32817	0.631549	0.7575	2.7155	2.66609	0.751665	0.754536	2.6064	1.76034	0.547316	0.764131	0.492703	3	0.99994	9.45e-39	151.98	142.52	116.27	1.3596	635190000
Psat0s2632g0080.3	S281	Rhomboid family	NLS(0.979)S(0.021)LMPQR	1	-1.48438	-2.02207	-1.05519	-1.06586	-2.41084	-2.41743	-2.02275	-1.06814	-1.92357	-2.85379	-1.09814	-1.12124	0.492781	2	0.979327	0.00609173	79.201	44.447	66.056	3.812	60205000
Psat4g026880.2	S664	Kinesin motor domain	VLKVS(1)PPR	1	-0.123638	0.388485	-0.719352	-0.727833	-2.81125	-1.39832	-0.133286	0.496569	-0.638775	-0.331951	-0.161169	0.194587	0.493122	2	1	0.00303532	120.06	86.323	106.29	0.66185	119820000
Psat0s1505g0120.1	T599	U-box domain	EQNPELAQEFS(0.001)T(0.005)S(0.027)NT(0.967)PR	1	-1.72914	-1.6515	-3.3434	-2.81561	-3.76723	-0.758508	-1.26569	-1.11632	-3.38228	-1.38031	-3.50334	-2.35273	0.493557	2	0.96703	0.000118006	171.72	147.68	110.37	-1.474	29355000
Psat7g133280.1	T424	Glucosidase II beta subunit-like	S(0.401)DT(0.599)EAEPDLSDVTTK	1	-1.82935	-1.75734	-0.904059	-1.06292	-1.63708	-1.41235	-1.03891	-1.34527	-1.93493	-2.79089	-1.1005	-1.29153	0.493754	2	0.598794	0.00356553	135.86	115.75	130.47	-0.97553	76580000
Psat2g041600.3	S139	RNA recognition motif. (a.k.a. RRM + RBD + or RNP domain)	S(1)PRS(1)PPRS(1)PPVER	3	0.249794	-0.17255	-0.0339289	-0.53381	-0.907514	-0.50986	-3.56569	0.0711823	0.122343	-0.38195	-3.15465	-0.0990477	0.495611	2	1	0.0131093	61.097	44.844	46.964	-0.638	253880000
Psat4g159640.1	S383	Formin Homology 2 Domain	IFAGECQS(1)PS(0.781)LS(0.219)PLNLS(0.9)PT(0.1)K	3	-0.984465	-1.3938	-4.064	-3.39446	0.427859	-0.623013	-2.63083	-2.39501	-3.10753	-0.643017	-2.35469	-2.1949	0.496018	2	0.900481	2.02e-08	138.04	118.97	138.04	-1.7709	63350000
Psat5g000440.1	S366	Sugar (and other) transporter	EGDDYISDAAAGDS(1)DDNLHS(0.997)PLIS(0.003)R	1;2;3	0.799849	0.880159	1.3172	1.75379	2.27511	1.80124	0.0582714	1.15343	1.21978	1.80083	1.49444	2.54196	0.496298	3	0.996589	3.52e-17	129.03	119.7	109.62	-1.1196	647050000
Psat1g222840.1	T7	Eukaryotic translation initiation factor 3 subunit C	FWT(0.722)QGDS(0.592)DS(0.567)EEEEQS(0.573)DY(0.545)DEEIENAAVESAATQGNK	3	0.770531	-4.25997	-3.45618	-0.252251	-2.92697	-4.08241	-2.51744	-2.73436	-2.85038	-0.113993	-1.09483	-3.12352	0.496487	3	0.722253	6.3e-11	96.064	94.926	95.244	-1.8923	41686000
Psat4g092040.1	S381	U1 small nuclear ribonucleoprotein of 70kDa MW N terminal	S(0.836)HDRGT(0.164)DYDLVESK	1	-1.81657	-1.45176	-0.591693	-0.810366	-2.98676	-2.09458	-2.66354	-0.316771	-1.14966	-3.10759	-0.919628	-0.77979	0.499205	3	0.835858	0.00316117	76.061	45.377	74.519	-1.0573	72568000
Psat0s1904g0040.1	S189	Adaptor complexes medium subunit family	GGFGPLT(0.001)S(0.002)MGS(0.997)GR	1	2.0106	1.57154	2.37386	2.05806	2.13484	1.82889	1.90186	2.59131	2.80612	1.28742	2.63896	3.05941	0.499393	2	0.997172	0.00446228	171.21	158.62	165.78	-0.6126	867150000
Psat5g243840.1	T66	Monovalent inorganic cation transport	FGSHGDESAKGEADDVADS(0.153)NT(0.847)PK	1	0.514822	0.44162	0.238278	-0.103556	-0.00174809	0.647079	-1.60492	-2.59374	-2.845	0.808565	0.751892	1.61304	0.500985	3	0.846948	1.61e-13	127.73	115.54	110.03	0.44371	185570000
Psat6g006520.1	S421	GYF domain	DS(0.086)S(0.086)FEGNS(0.268)S(0.56)PHPGAAWR	1	-1.39166	-1.45422	-1.98987	-0.873085	-1.06586	-1.11911	-0.964428	-1.01712	-1.26557	-1.32	-0.473368	-1.99869	0.501225	2	0.56007	8.68e-05	108.71	83.92	70.523	-2.6202	99578000
Psat6g006520.1	S420	GYF domain	DSSFEGNS(0.64)S(0.36)PHPGAAWR	1	-1.39166	-1.45422	-1.98987	-0.873085	-1.06586	-1.11911	-0.964428	-1.01712	-1.26557	-1.32	-0.473368	-1.99869	0.501225	2	0.639735	8.68e-05	142.1	119.94	142.1	-0.98099	140710000
Psat4g214480.2	S511	Transferase activity + transferring phosphorus-containing groups	T(0.122)RS(0.86)S(0.018)PELTDSYGEVSSQGR	1	-3.10381	-1.75249	-2.7069	-2.57862	-1.11594	-0.869475	-3.46207	-2.68874	0.12055	-0.998028	-1.17732	-3.80074	0.502209	2	0.860498	0.0001668	102.78	78.394	87.16	2.2545	81165000
Psat5g021080.2	S66	Peptidyl-tRNA hydrolase PTH2	LQHQLS(0.998)VS(0.001)S(0.001)NADQELK	1	-3.32118	-2.22477	-0.795575	-2.20721	-1.27379	-1.95118	-0.901726	-0.789486	-3.18522	-2.54328	-0.84878	-0.17797	0.50292	2	0.998489	0.000339669	103.39	85.12	103.39	-0.2568	65383000
Psat3g097680.1	S1092	LIS1 homology (LisH) motif profile.	ETTESPT(0.001)EAVLS(0.999)PK	1	-3.51443	-1.57794	-0.951003	-1.03449	-1.77605	-2.83024	-1.22066	-0.730478	-0.777113	-1.86774	-0.694683	-0.75945	0.503388	2	0.999325	0.00691856	76.311	43.083	76.311	0.81934	83078000
Psat1g193720.1	S180	Protein of unknown function (DUF1264)	GDRLPLGAPALMMS(0.002)PQAVS(0.998)PGLVRPDLLHER	1	-0.914494	-1.67672	1.76061	1.20831	0.292964	-2.96668	-0.142681	-1.47813	-3.16405	0.0617676	-1.07829	0.0204458	0.504013	4	0.998485	1.84e-19	128.01	113.06	88.161	1.7346	259220000
Psat7g210320.1	S545	SnRK1-dependent splicing factor; loss-of-function of SRRM1L leads to the occurrence of alternative pre-mRNA splicing events and compromises plant resistance to salt stress. Salt stress can activate SnRK1 to phosphorylate SRRM1L, triggering enrichment of functional NFYA10.1 variant to enhance plant salt resistance; 10.1111/nph.19699	KLS(1)PEVYKPS(0.016)S(0.984)PLQSIQTDK	2	0.00963783	0.299599	1.3143	0.955748	1.15133	0.595729	1.09842	0.802555	0.79475	0.107672	0.195347	1.02148	0.504566	3	1	9.8e-15	214.47	191.25	198.81	0.62391	1620700000
Psat0s1834g0040.1	S113	Cwf15/Cwc15 cell cycle control protein	SVDADDS(1)DVEVNS(1)DDES(1)DDDDEDDTEALLAELEQIKK	3	4.49041	-1.75515	0.219424	0.327829	5.29248	3.97193	0.799097	-1.17704	-0.335636	3.11037	0.145588	-3.45398	0.504875	3	0.999976	6.71e-84	246.02	241.76	246.02	-0.33891	1797200000
Psat0s1834g0040.1	S123	Cwf15/Cwc15 cell cycle control protein	SVDADDS(1)DVEVNS(1)DDES(1)DDDDEDDTEALLAELEQIKK	3	4.49041	-1.75515	0.219424	0.327829	5.29248	3.97193	0.799097	-1.17704	-0.335636	3.11037	0.145588	-3.45398	0.504875	3	0.999998	6.71e-84	246.02	241.76	246.02	-0.33891	1797200000
Psat0s1834g0040.1	S119	Cwf15/Cwc15 cell cycle control protein	SVDADDS(1)DVEVNS(1)DDES(1)DDDDEDDTEALLAELEQIKK	3	4.49041	-1.75515	0.219424	0.327829	5.29248	3.97193	0.799097	-1.17704	-0.335636	3.11037	0.145588	-3.45398	0.504875	3	1	6.71e-84	246.02	241.76	246.02	-0.33891	1797200000
Psat2g061760.1	S490	Autophagy-related protein 13	S(1)ALGS(0.994)PS(0.005)T(0.001)SLPTGR	1;2	-0.840492	-0.956144	-2.68188	-1.36815	-0.209689	0.277539	-0.366463	-2.86217	-1.13662	-3.63728	-2.46152	-0.268693	0.505273	2	0.994322	0.00446408	92.575	66.428	92.575	-0.3811	80241000
Psat4g078560.1	S27	Unknown gene	ESLIAIS(0.003)NT(0.052)S(0.945)PDK	1	0.236067	1.12707	0.303258	0.10391	0.939391	0.848041	0.329775	0.540552	0.459396	-3.49075	0.658596	0.946158	0.505555	2	0.945069	6.1e-08	220.48	148.14	148.41	0.46315	261770000
Psat1g068920.1	S401	PCI domain	VSEDGS(1)QAAQGLVVR	1	1.50833	0.574364	0.403937	0.549971	0.76455	1.17531	0.976093	1.35941	0.815636	0.815556	1.26336	0.586991	0.505573	2	1	0.000840135	185.02	142.93	185.02	-0.29202	334080000
Psat5g257880.1	S435	Leucine Rich repeats (2 copies)	DLKPLGS(0.001)IET(0.02)S(0.979)PVK	1	2.15939	2.13552	2.45062	2.49193	2.17338	2.21992	2.65945	2.56671	1.74953	1.42142	2.47965	2.67867	0.506515	2	0.978727	0.000153573	197.17	157.32	153.56	1.0523	1004100000
Psat1g210880.1	S9	Unknown gene	VLDTILS(0.029)S(0.812)S(0.14)S(0.019)PR	1	0.992619	0.635101	1.00263	-3.01258	-2.56099	-2.6503	-2.39291	1.00857	-3.68344	0.432865	-3.58418	0.529803	0.507821	2	0.811568	1.3e-07	213.73	174.47	191.53	-0.066157	135610000
Psat5g217440.1	S8	Annexin family signature	ATIVAPS(0.997)QIS(0.003)PVEDAEALR	1	-0.480698	0.240219	-0.0812407	-0.559774	1.00463	-3.38826	-1.21729	-1.01986	-1.4357	0.19681	-1.25254	-1.27394	0.508511	3	0.997108	1.79e-07	123.41	100.93	85.146	1.2152	173500000
Psat4g167360.1	S137	Unknown gene	LDPS(0.004)PPS(0.997)PAVS(1)DDEDDEPS(0.222)VS(0.778)DDGDDEDDDRRK	3	0.993164	0.720608	-2.96945	-3.06877	0.82384	1.07107	-2.76428	-3.67361	0.455885	0.716959	-0.501535	0.619994	0.509325	3	0.996554	3.91e-14	103.62	92.061	103.62	-0.18034	151510000
Psat4g039600.1	S208	Eukaryotic translation initiation factor 3 subunit 8 N-terminus	ELKS(1)DS(1)EVEYEDGKEDAGEGPWDQK	2	1.42104	2.22763	-3.26614	0.52701	1.6539	1.9654	0.699854	1.00681	1.55107	1.29062	1.17045	1.01374	0.510336	3	0.999999	6.24e-18	143.01	127.85	143.01	-0.24914	370070000
Psat6g157280.1	S5	Elongation factor Tu GTP binding domain	S(1)FKYVWVLDK	1	0.49861	0.629915	1.3561	1.37244	1.50981	1.00907	1.40497	0.915106	1.15239	0.609377	1.18078	0.790584	0.510422	2	0.999989	5.89e-05	122.46	87.015	112.43	-1.051	434750000
Psat2g130080.1	S375	C-5 cytosine-specific DNA methylase	TDSNVDADENVKDEPEDIKDEAADDS(0.996)S(0.996)DS(0.008)EEFEVER	1;2	2.59135	3.98461	-3.61742	1.06371	3.91688	4.19302	1.66361	2.85283	1.73163	3.98509	-3.58968	2.71355	0.510662	3	0.995791	1.04e-103	263.72	254.73	135.95	0.018965	1301000000
Psat7g174440.1	S267	Plant specific eukaryotic initiation factor 4B	S(0.996)PS(0.004)ASNENQDVPAAGAVSGIVAKPK	1	0.494663	-0.539316	2.74311	2.71502	1.09122	0.743482	-1.68141	0.599258	0.0100079	-2.40876	0.640535	2.22136	0.510999	3	0.995619	2.81e-20	185.19	173.87	185.19	0.22591	641580000
Psat7g260480.2	S76	Unknown gene	AT(0.096)S(0.904)FGGAGSHSGPIHPNAAAR	1;2	1.00228	0.895727	2.38593	-0.358892	0.554246	1.8516	1.79379	2.56997	2.08785	1.89676	0.943903	1.13685	0.511043	3	0.903507	1.81e-06	98.121	84.529	84.946	0.52672	589070000
Psat7g147000.1	S123	P-loop NTPase domain-containing protein LPA1 homolog 2-like isoform; Ortholog of rice OsLpa1 gene which shows greatly reduced phytic acid; lpa1gene encodes a multidrug resistance protein ATP-binding cassette transporter	LDLGS(0.5)QS(0.5)FLGK	1	-1.41951	-3.63928	-1.26994	-2.91527	-2.41963	-3.00341	-4.00024	-2.55919	-3.02006	-2.29007	-2.76121	-1.84652	0.51205	2	0.5	0.022246	59.57	21.277	59.57	2.6402	23062000
Psat1g030480.2	S876	Protein kinase domain	IDVDS(1)PVMDDDVILEDDVVR	1	-1.81638	-3.71151	-3.33764	-3.05681	-1.08371	-1.47583	-2.75434	-3.49704	-2.65513	-1.98452	-2.30001	-3.81931	0.512206	2	1	2.5e-05	95.631	76.053	89.261	-0.84165	36769000
Psat6g049280.3	S34	Protein kinase domain	THLPEPEGS(0.979)VS(0.021)NR	1	-2.67725	-4.24595	0.387549	0.654285	0.334916	-2.56734	0.90683	-3.536	1.5403	1.02033	-3.12321	1.8959	0.512287	2	0.979499	0.000964955	134.68	115.9	109.44	-1.3305	266230000
Psat6g201960.1	S184	Phosphoglucomutase/phosphomannomutase + alpha/beta/alpha domain I	EANGGFIMS(0.004)AS(0.996)HNPGGPEYDWGIK	1	1.7486	1.80465	2.05348	1.55924	2.46525	-2.60445	1.72059	1.83564	2.327	1.49085	2.10979	1.73059	0.512845	3	0.995733	4.59e-38	246.31	227.52	246.31	-1.6622	748270000
Psat1g011960.1	T834	Protein tyrosine kinase; Raf-like kinase maybe upstream of SnRk2 and ABA signalling	NMNAAPVENVRPQES(0.274)EY(0.001)QDGNNET(0.725)R	1	-2.52574	-1.06079	-2.18986	-1.24349	-0.595672	-3.19733	-1.15886	-0.325991	-3.01998	-3.59267	-1.19508	-1.23727	0.513232	3	0.725425	6.33e-16	120.57	93.212	120.57	0.66225	54039000
Psat2g189280.1	S799	Weak chloroplast movement under blue light	VTEPEES(1)FEEEVESK	1;2	0.888121	-0.263483	0.406976	0.733309	0.92055	0.428214	0.916273	0.868134	0.808184	0.0505962	0.723261	1.04597	0.513415	2	0.999998	0.00806631	166.64	138.53	139.58	-1.6525	312650000
Psat6g200200.2	S320	RNA recognition motif. (a.k.a. RRM + RBD + or RNP domain)	HS(1)PDT(0.006)IRNPS(0.993)PY(0.001)K	2	0.605612	0.348026	1.18521	1.20402	-0.337325	-0.797708	1.26257	1.14304	0.784126	0.421089	1.02799	0.841376	0.514399	2	0.992523	0.00630854	96.773	80.029	74.428	1.1986	317110000
Psat6g200200.2	S312	RNA recognition motif. (a.k.a. RRM + RBD + or RNP domain)	HS(1)PDT(0.147)IRNPS(0.853)PYK	2	0.605612	0.348026	1.18521	1.20402	-0.337325	-0.797708	1.26257	1.14304	0.784126	0.421089	1.02799	0.841376	0.514399	2	0.999984	0.00630854	96.773	80.029	70.529	0.15078	317110000
Psat6g081520.1	S505	Transcription initiation factor TFIID subunit A	TPFSVIGS(1)PNLK	1	-1.01928	-0.691141	-1.62032	-1.25394	-1.47982	-1.37862	-1.39111	-1.14047	-1.84474	-1.00002	-1.23178	-1.54396	0.514588	2	1	0.00108401	156.81	119.39	136.24	-0.88799	70377000
Psat5g239320.2	S45	Tetratricopeptide repeat	ELDHGS(1)PVS(1)PLR	1;2	0.819115	1.03543	0.73471	0.644316	0.631297	1.01443	0.91704	1.44935	0.978495	0.838417	1.43674	0.810853	0.514772	2	1	0.00159505	138.77	90.764	79.885	-0.68837	338440000
Psat1g093520.3	S397	Regulator of Vps4 activity in the MVB pathway	S(1)EANLNLQDVVAAAHAAAETAER	1	-2.208	-3.19175	-2.65301	-2.22146	-1.23651	-0.756272	-2.76048	-2.75113	-2.19044	-0.912577	-2.72002	-2.7836	0.514829	3	1	1.3e-18	171.98	155.36	171.98	-1.1131	59575000
Psat3g207280.2	S281	ENTH domain	KLS(0.998)EQNVGAPPT(0.292)Y(0.077)EEAVGEAQS(0.632)PVQGER	1;2	0.959059	-4.09696	0.300324	-2.67346	2.04237	1.22296	-2.96257	1.44159	-2.87084	0.543051	0.312454	0.729772	0.515587	3	0.998214	4.47e-05	73.665	60.124	47.252	0.83719	275740000
Psat4g035880.1	S157	Glycosyl transferases group 1	IS(0.203)S(0.796)ADAMETWANSQK	1	-0.615158	-1.10071	0.468907	-2.92442	-1.15573	-0.524772	-2.5947	0.105816	-0.345619	-0.277748	-0.505814	0.0688372	0.516601	2	0.796367	0.00665251	87.932	70.188	68.283	-2.4798	121630000
Psat1g146720.2	T817	H+-transporting ATPase (proton pump) signature	T(1)LHGLEPPESSGIFHEK	1	0.220345	0.280693	0.948813	1.24279	0.711152	0.500949	1.34735	0.942331	1.03032	0.855032	0.840033	1.19787	0.517144	3	1	0.000355084	172	149.36	172	0.63115	356500000
Psat7g053400.1	S270	Domain of unknown function (DUF367)	NVNHLNIDNS(1)DEES(1)EDELPPLER	2	1.58421	1.94845	-3.53522	-3.1423	1.27341	-2.07553	-0.384562	0.560389	0.43405	0.910591	0.876637	1.0022	0.518138	3	1	8.44e-08	94.73	85.642	58.087	-0.17911	198070000
Psat5g216800.4	S107	Rrp15p	KKHEEEDIEGEELS(1)EDEGAAGGQR	1	0.475	0.0843086	-0.0104895	-1.22451	0.485873	-2.95121	-2.85205	0.98299	0.306038	0.149261	-0.225559	-0.60262	0.518369	3	1	1.05e-17	130.57	106.83	50.705	-0.69158	197580000
Psat1g088560.2	S291	Putative GTPase activating protein for Arf	T(0.001)T(0.001)S(0.997)LQPTDSNFSTLR	1	-0.482367	-0.357203	0.318158	0.0927849	0.578277	0.364539	-3.04685	0.359779	-2.72699	-2.00962	0.137623	-0.131845	0.518438	2	0.997183	0.0084026	159.22	131.55	159.22	0.61361	171810000
Psat2g073080.1	S554	Protein kinase domain	IIKT(1)LNES(1)MDELSR	2	-1.26856	-1.61294	-3.42293	-2.46731	-1.11823	-0.713445	-2.33647	-2.86237	-1.17808	-1.98501	-1.49829	-1.35222	0.518714	2	0.999523	0.0074046	101.39	82.553	101.39	-0.41579	42674000
Psat7g203840.2	S328	IQ calmodulin-binding motif	S(1)AGLLETSNTQSVKPK	1	-0.978352	-0.969379	0.719226	-1.22252	-1.16519	-0.373574	-0.929581	-0.165628	0.0502453	-0.36607	-0.717081	0.356921	0.518801	2	0.999999	0.000162447	100.39	85.002	85.469	2.2447	199580000
Psat7g086440.1	S276	Zinc-finger containing family	ES(0.002)S(0.998)PGFDVLVADELR	1	1.04503	-2.82973	0.661691	0.438604	1.56052	1.48151	0.165548	0.666451	2.01981	1.78904	-3.08545	-3.80172	0.519752	2	0.998482	0.000131588	172.1	149.56	161.84	-0.38008	427890000
Psat0s4440g0120.1	S327	Mitochondrial carrier protein signature	DFLGVEMRIS(1)D	1	1.98818	0.726082	2.56017	-3.38752	-2.1868	1.11057	-3.51849	-3.05493	2.66198	2.07926	-3.61211	-3.92861	0.519819	3	1	0.0157548	62.303	40.257	60.434	0.46078	533400000
Psat5g004280.2	S824	Plus-3 domain	NESTNLPS(0.958)PT(0.041)PQT(0.001)ASGGSK	1	-0.571957	-0.326387	-0.0810232	-0.578806	-0.616057	-0.950027	-0.55901	0.0825615	-0.0855198	-0.593786	-0.346466	-3.7046	0.520029	2	0.958188	4.05e-07	115.34	90.02	115.34	0.70128	134440000
Psat4g039600.1	S210	Eukaryotic translation initiation factor 3 subunit 8 N-terminus	ELKS(1)DS(1)EVEYEDGKEDAGEGPWDQK	2	1.42104	2.22763	-2.93091	0.52701	1.6539	1.9654	0.699854	1.00681	1.55107	1.29062	1.17045	1.01374	0.52166	3	0.999909	6.24e-18	143.01	127.85	123.45	0.010146	370070000
Psat4g094360.2	S66	ABC transporter	ASTYIDDIDLPT(1)S(1)DEDDDS(1)EEELEQK	3	-2.98827	-2.97436	-2.85925	-2.32042	-0.392413	-1.01967	-4.07286	-2.02232	-2.84471	-1.23343	-3.2055	-1.05354	0.522786	2	1	3.98e-17	125.28	118.86	125.28	-0.5878	65363000
Psat2g191040.1	S260	Homodimerisation region of STAR domain protein	EES(0.983)PGPS(0.016)GSVSPFNSSGTSGMK	1	-2.19725	-3.93934	-2.13159	-3.04489	-1.38168	-1.42165	-4.17026	-3.19332	-1.70307	-2.37407	-2.51388	-1.50976	0.523693	2	0.983358	6.54e-05	82.908	63.167	82.908	0.4567	26392000
Psat2g033920.1	S309	Ribosomal protein L10	KEEPEEES(1)DEDIGFGLFDE	1	1.65069	0.758968	2.84694	1.78298	3.13845	2.52002	1.61028	1.22811	0.698669	2.43796	0.585312	1.85744	0.524059	2	1	1.82e-215	393.23	359.87	69.188	0.80212	43025000000
Psat5g026480.1	S310	60s Acidic ribosomal protein	KEEPEEES(1)DEDIGFGLFDE	1	1.65069	0.758968	2.84694	1.78298	3.13845	2.52002	1.61028	1.22811	0.698669	2.43796	0.585312	1.85744	0.524059	2	1	1.82e-215	393.23	359.87	69.188	0.80212	43507000000
Psat2g061720.1	S124	ABC1 family	KVS(1)DVNVETGVER	1	-1.57471	-1.91068	-3.79009	-0.870291	-2.24823	-1.65434	-1.13173	-0.620459	-3.21229	-1.61605	-1.07185	-3.01971	0.524331	2	0.999965	0.0159482	63.894	34.918	55.213	-3.2789	50962000
Psat5g088640.1	T551	RNSP1-SAP18 binding (RSB) motif	GSELQS(0.387)T(0.387)T(0.288)PRPAIT(0.937)PK	1;2	-2.43622	-2.7227	-1.89073	-2.26098	-1.27789	-2.75958	-1.91245	-0.79435	-2.43344	-3.01569	-0.791405	-1.50662	0.525204	3	0.936723	0.00288146	88.264	76.346	51.771	-0.34649	44893000
Psat7g207040.3	S120	Autophagocytosis associated protein (Atg3) + N-terminal domain	EIKS(1)DEDENLPSMESLEISEK	1	1.5167	1.06863	0.371701	1.04403	0.989024	1.20981	0.776533	0.941622	-2.65131	0.882694	0.949551	1.50397	0.525215	2	1	1.48e-11	140.47	121.15	140.47	0.31688	552790000
Psat0s3231g0040.2	S513	Acyl CoA binding protein	INENSIPDSVSAVPNAT(0.063)NAT(0.05)RDS(0.887)EPELGAGQEGK	1	2.41921	3.03183	-2.75234	-2.65792	2.45824	2.25807	1.49294	1.42686	1.59002	2.26328	1.50089	-3.32108	0.525272	3	0.886604	2.13e-14	114.33	102.93	114.33	-1.2603	485020000
Psat3g084600.1	S96	ELMO/CED-12 family	LLS(1)LPSNALYLQNNR	1	-0.982317	-4.30684	-1.36755	-2.19969	-0.0783319	-0.0705061	-2.26227	-2.28131	-2.03523	-0.298862	-2.29735	-2.16582	0.525289	2	0.999996	0.00200074	177.21	126.65	177.21	0.15136	85017000
Psat3g160840.1	S1135	GYF domain	S(0.005)RS(0.992)GS(0.003)LLEEQSLLSANK	1	3.11584	2.03579	1.59634	2.04123	3.01943	2.65181	2.51328	2.76356	2.78765	3.05126	2.5005	-3.43011	0.52558	2	0.992358	4.8e-78	306.18	256.92	268.25	-0.77628	1133400000
Psat3g188480.1	T904	Importin-beta N-terminal domain	DQVAEAAKEEEAEDDDDMDGFQT(1)DDEDEDGSGFDK	1	4.42464	4.82171	2.32912	2.22361	4.33387	4.48864	3.10437	3.67222	-2.60582	4.29936	3.1358	4.0977	0.525718	3	1	2.41e-154	325.17	315.06	262.12	-0.72629	2357900000
Psat0ss3186g0200.1	S772	Cyclophilin type peptidyl-prolyl cis-trans isomerase/CLD	S(1)RS(1)PILTR	2	3.0385	3.47731	2.80065	2.30423	1.6796	2.36935	2.72456	3.28798	2.56095	2.66479	3.14685	3.02212	0.526028	2	0.999999	0.000287307	122.18	52.457	82.417	-0.40956	1157800000
Psat0ss3186g0200.1	S770	Cyclophilin type peptidyl-prolyl cis-trans isomerase/CLD	S(1)RS(1)PILTR	2	3.0385	3.47731	2.80065	2.30423	1.6796	2.36935	2.72456	3.28798	2.56095	2.66479	3.14685	3.02212	0.526028	2	1	0.000287307	122.18	52.457	93.839	-1.7911	1157800000
Psat7g086440.1	S410	Zinc-finger containing family	KDS(1)LHLPSNER	1	0.841101	-3.63554	-3.6559	0.762621	-0.645324	-3.87043	0.734951	-3.52992	-2.35887	-0.0423622	0.651934	1.34371	0.526757	3	0.999999	0.00219908	76.391	60.507	76.391	0.698	141190000
Psat5g120520.1	S978	Nuclear condensing complex subunits + C-term domain	VRIEKDS(1)S(1)DS(1)EDDEEVLPASVVPTTINTVIGR	3	-0.159718	-1.11675	-3.28526	-4.30648	1.48759	-0.141803	-1.5748	-4.23932	-3.35507	-0.989775	-4.45776	-2.11028	0.526854	3	0.999964	1.48e-05	64.686	58.483	64.686	0.75618	162410000
Psat4g066960.3	S303	UBX domain	LQAGS(0.5)LS(0.5)FKDEDEDVDVEEMPLVR	1	-0.0171337	-2.79013	-2.69711	-2.42049	0.601354	-0.941264	-2.78057	-0.504843	-1.68824	0.0860329	-1.35637	-2.70839	0.52807	3	0.5	1.35e-05	80.904	65.016	45.011	4.1382	80552000
Psat5g290280.1	S420	Protein kinase domain	DGS(1)PGSLLK	1	-3.60039	-4.16746	-1.40817	-1.2967	-1.67151	-0.919763	-0.960342	-2.82385	-2.22502	-3.62263	-3.3035	-0.419644	0.528313	2	0.99989	0.010634	64.439	44.677	64.439	-0.41096	58389000
Psat7g029080.1	S38	Protein kinase domain	APTILPQNANPS(1)PPQPPLSSSLGR	1	-1.35666	-3.63348	-3.09851	-1.07922	-1.17078	-0.870471	-2.33841	-1.64052	-0.835943	-1.16894	-1.41402	-3.16118	0.528368	3	0.999877	3.24e-06	85	76.897	85	-1.6227	57327000
Psat5g089960.2	S193	Protein of unknown function (DUF4057)	GS(1)MDMGEPLPR	1	2.00958	0.958738	2.76346	2.3862	1.82008	1.55715	1.54471	2.10597	2.42435	1.83214	1.97166	2.45223	0.52895	2	1	4.11e-05	199.01	180.23	47.288	-0.45562	1308200000
Psat5g009680.3	S312	Protein phosphatase 2C	SIS(1)AESLTLLK	1	-1.68637	-1.40592	-2.10823	-3.30413	-1.14538	-3.33137	-1.64374	-2.24763	-3.77199	-1.49776	-3.31437	-2.50702	0.529105	2	0.999534	0.00378819	81.709	57.366	78.692	0.59919	22057000
Psat5g163240.2	S631	Encodes VCS (VARICOSE). Involved in mRNA decapping; ABA-unresponsive SnRK2 protein kinases regulate mRNA decay under osmotic stress in plants	NLS(1)DQLNSDSK	1	-2.6446	-2.95094	-0.192666	-0.162287	-0.662316	-0.659884	-0.163706	-0.310955	-5.72205e-05	-3.10476	-0.363644	1.07809	0.529177	2	1	1.01e-05	165.72	107.25	165.72	-1.1896	145780000
Psat4g167360.1	S151	Unknown gene	LDPS(0.037)PPS(0.963)PAVS(0.993)DDEDDEPS(0.051)VS(0.956)DDGDDEDDDRRK	3	0.993164	0.720608	-3.65516	-2.00083	0.82384	1.07107	-2.80262	-3.51678	0.455885	0.716959	-0.501535	0.619994	0.529238	3	0.955774	3.91e-14	103.62	92.061	83.058	-0.1567	151510000
Psat1g056360.1	S398	PWWP domain	VLGLEDKDDVDNAVEAPFQGPFEEDFS(0.002)T(0.002)LPLS(0.996)PK	1	-0.658447	-4.17103	-2.15949	-1.8228	0.502152	0.0971861	-1.56536	-3.11019	-2.03429	-0.0224628	-2.68966	-2.38798	0.529383	3	0.996272	2.64e-09	91.707	78.748	90.699	-0.70352	123300000
Psat1g064160.1	S1059	Cell morphogenesis central region	APFGFS(1)PADPR	1	-2.16412	-1.7086	-2.32061	-2.15466	-2.38921	-2.08739	-1.98571	-1.3326	-1.86157	-2.40473	-2.74471	-2.02456	0.529454	2	1	0.000597861	103.91	76.947	68.536	-0.18466	40400000
Psat2g041600.3	S132	RNA recognition motif. (a.k.a. RRM + RBD + or RNP domain)	S(1)PRS(1)PPRS(1)PPVER	3	0.249794	-0.17255	-0.0339289	-0.53381	-0.907514	-0.50986	-2.28049	0.0711823	0.122343	-0.38195	-3.2359	-0.0990477	0.530631	2	1	0.0131093	61.097	44.844	46.964	-0.638	253880000
Psat5g119160.2	S442	NMD3 family	MAS(0.997)EY(0.003)EQFLK	1	-1.44524	-1.74191	-1.59417	-2.11727	-1.82543	-1.73404	-2.63719	-1.92237	-1.62602	-2.65641	-1.80509	-1.81303	0.530651	2	0.996816	0.0173779	72.531	46.426	72.531	-0.34066	46541000
Psat7g207000.1	S321	BAG domain	EIEEGVAQVVQMLDEAENS(0.723)S(0.684)S(0.438)T(0.106)Y(0.048)EASHRD	1;2;3	-1.568	-0.62212	-2.64501	-2.75701	2.95302	0.542541	-1.55962	-2.66721	-2.19131	2.49892	-2.66075	-2.09146	0.530815	3	0.684314	2.22e-57	246.81	228.11	160.86	0.59729	297720000
Psat6g151680.3	S315	WD domain + G-beta repeat	LRPVHS(1)VEEVSYPVAR	1	-3.39837	0.0922928	-0.314443	-0.220449	-3.1683	-2.84712	-2.93083	-0.180113	-0.297518	-3.15224	0.0143547	-3.16842	0.530821	3	0.999939	0.0135524	55.763	44.707	55.763	-0.74376	83944000
Psat4g015240.1	S88	Cotton fibre expressed protein	KPS(1)LLQR	1	3.56299	3.38536	2.99435	2.47248	1.31292	-3.19347	2.71994	3.31605	-3.23586	2.74472	3.51292	3.66963	0.531277	2	1	8.34e-05	122.28	76.152	96.948	0.048276	1401900000
Psat0s4195g0120.1	S676	Dip2/Utp12 Family	NMTEAGPLDLIDDYNS(1)DIEEGVER	1	2.46505	1.42492	0.670413	0.134613	3.43713	3.04704	0.656111	0.151226	0.836931	2.30434	0.145943	-0.219867	0.531531	2	1	0	493.81	471.24	493.81	-0.57445	919830000
Psat0s2807g0080.2	S543	Unknown gene	LNS(1)FKPNGEMK	1	-3.79683	1.1097	-3.19366	1.17418	-0.181613	0.102843	-3.20969	-3.99107	0.398184	0.264606	-2.33446	1.46341	0.53187	2	1	0.000177168	120.84	65.062	88.275	-1.1055	153380000
Psat5g081400.1	T62	Zinc-binding dehydrogenase	GQT(1)PLFPR	1	-1.3112	-0.434044	-1.44304	-1.678	-1.77059	-1.78498	-1.23389	-0.782948	-0.814571	-1.68827	-0.858734	-0.549853	0.532043	2	1	0.00497324	93.111	65.586	47.706	-1.3904	74512000
Psat1g220440.4	S257	DEAD/DEAH box helicase	KIEGLDAS(1)PR	1	1.99446	2.33346	-2.56488	-1.63477	0.694171	0.690219	-3.72329	2.3935	-2.62408	1.65217	-3.03892	-2.8955	0.533824	2	1	5.99e-08	130.31	41.281	93.348	-1.2182	192700000
Psat0s1569g0040.3	S19	Golgi transport complex subunit 5	SPVPSAAT(0.004)PLS(0.996)R	1	1.02862	0.84704	0.471902	0.582191	0.534606	0.702741	1.05123	1.7905	0.989172	0.573013	1.77246	-4.52346	0.534438	2	0.996416	0.00130787	153.81	115.51	153.81	1.0366	339520000
Psat3g143840.1	S14	Alba	VQKPKPES(1)PINENEIR	1	-1.30508	-1.34402	0.359654	0.405693	-3.08533	-1.47704	-0.233515	-0.541157	-1.94701	-1.04728	-0.805271	0.108466	0.534438	3	1	0.000514269	83.063	64.699	42.64	-1.2287	132750000
Psat7g023720.1	T29	Tetratricopeptide repeat	SDSAKT(1)PPS(0.837)PS(0.163)PLPK	2	0.390987	0.0876961	-0.471795	-0.53116	-0.328256	0.390809	0.443684	0.179201	0.620426	0.00122643	0.509396	-0.428391	0.537598	2	0.999862	0.0104658	125.89	101.86	124.29	0.40452	183890000
Psat6g029760.1	S479	Cyclophilin type peptidyl-prolyl cis-trans isomerase/CLD	S(1)IS(1)RS(1)PMITHIHR	3	3.33875	3.42146	2.50206	2.2036	2.41957	2.83502	3.40265	2.69672	2.93317	3.24977	3.71669	2.86233	0.537696	3	0.99987	0.00306187	89.358	74.784	86.772	-1.6623	2581000000
Psat6g029760.1	S477	Cyclophilin type peptidyl-prolyl cis-trans isomerase/CLD	S(1)IS(1)RS(1)PMITHIHR	3	3.33875	3.42146	2.50206	2.2036	2.41957	2.83502	3.40265	2.69672	2.93317	3.24977	3.71669	2.86233	0.537696	3	0.999978	0.00306187	89.358	74.784	86.772	-1.6623	2581000000
Psat6g029760.1	S475	Cyclophilin type peptidyl-prolyl cis-trans isomerase/CLD	S(1)IS(1)RS(1)PMITHIHR	3	3.33875	3.42146	2.50206	2.2036	2.41957	2.83502	3.40265	2.69672	2.93317	3.24977	3.71669	2.86233	0.537696	3	0.999994	0.00306187	89.358	74.784	89.358	-0.28711	2581000000
Psat0s1478g0320.1	T115	Protein of unknown function (DUF632)	SVT(1)LPPVALQHR	1	-1.2075	-0.922348	-0.983035	-1.43589	-1.05471	-1.49361	-1.19857	-0.589285	-1.14179	-1.21746	-0.845972	-2.91486	0.539022	3	0.999764	0.00384757	87.083	78.778	87.083	-0.35069	157650000
Psat1g139440.1	S48	Nucleosome assembly protein (NAP)	IQSLAGQHSDVLES(0.001)LS(0.999)PVVR	1	1.92119	1.69054	1.67587	0.784737	3.00928	2.16819	0.990515	0.607607	0.541565	2.51102	0.463907	0.403268	0.539034	3	0.999183	3.12e-26	238.2	215.88	193.14	1.1034	985770000
Psat3g207600.1	S112	DEAD/DEAH box helicase	GRS(1)PDFSDRYDR	1	0.827282	1.52598	0.652993	0.529043	-0.177117	-0.140002	0.907927	1.17074	0.47459	0.0844898	1.00817	1.03998	0.541616	3	0.999878	0.0126892	89.541	69.114	77.562	1.7319	276830000
Psat7g247120.1	S131	Ferritin-like domain	VVLHPIVS(1)PPSEFDHEK	1	0.44618	0.668533	0.884709	-2.24945	0.280986	-0.654244	0.645966	-3.1008	-0.262403	0.271711	0.0564575	1.51841	0.541791	3	0.999995	0.000114433	125.23	115.09	125.23	0.50887	213610000
Psat3g006800.1	S589	GPCR-chaperone	FEELQPLEEFS(0.518)T(0.485)PLS(0.614)S(0.383)PAHFQDAK	2	-2.54415	-3.8748	-0.165879	-0.081995	-3.30656	0.999766	-3.89903	-0.801512	0.995863	0.211325	-2.04739	-0.802495	0.543677	3	0.614264	1.86e-06	87.25	76.346	87.25	1.6253	143460000
Psat7g232560.1	S420	ENT domain	LAELS(1)DGES(1)DGAGHHFPQR	2	-0.318666	-0.376585	-1.1929	-0.976974	-0.459485	-0.4516	-0.435202	-0.183346	-0.648476	-0.799843	0.295456	-0.936631	0.544555	3	1	0.000122226	83.905	70.223	61.524	1.1996	127760000
Psat5g291640.1	S66	Rab-GTPase-TBC domain	S(0.002)LS(0.997)YS(0.001)DTGTSNHTIETVEEEVQSGGK	1	1.32282	0.582655	-1.87834	1.17556	-2.99138	0.938123	0.61981	0.511763	0.846025	1.40096	0.840618	0.46318	0.545317	3	0.997346	5.08e-26	151.37	136.39	119.47	-1.0298	226110000
Psat6g151680.3	T288	WD domain + G-beta repeat	T(1)PPATPGIVDYQNADHDQLMK	1	2.20975	2.1304	1.92375	1.95271	2.07904	1.81158	2.03256	1.71574	2.39548	1.50295	2.26082	2.3468	0.545571	3	0.999991	1.14e-12	172.8	146.59	145.2	-0.51135	1113500000
Psat5g254240.1	Y103	Zinc finger C2H2 type domain profile.	AY(0.002)Y(0.009)PDNEY(0.682)S(0.301)DEDDY(0.116)S(0.947)DS(0.942)DEEEIPLAQPIENGKPEIK	3	-3.24881	1.11766	3.79838	3.86613	-2.86489	-3.40615	3.39049	-2.99488	-3.20212	-3.7386	3.32938	3.5359	0.545827	4	0.682121	3.01e-14	101.67	97.782	92.101	-1.142	1259300000
Psat2g178000.1	S1382	Sec23-binding domain of Sec16	FPS(1)AGNISK	1	2.22593	2.14402	1.08563	1.00555	0.317559	0.917195	1.35366	2.23357	1.42553	1.79376	2.13753	1.3502	0.546265	2	1	7.82e-13	151.13	107.82	138.63	0.040979	471050000
Psat7g191720.2	S78	ATP dependent DNA ligase domain	RKS(1)PPPPPSPSPKPPQSTLSAPAQNPNSNVK	1;2	5.268	2.61253	4.76833	4.01591	4.46966	5.10704	4.57982	4.52081	5.14079	4.64426	4.9475	4.04993	0.546489	4	1	4.51e-57	241.65	225.37	237.21	0.54547	6238000000
Psat0ss25160g0080.2	S86	Targeting protein for Xklp2 (TPX2)	ELNS(0.998)PT(0.002)AITIPVDK	1	0.00287628	0.175642	-0.410083	-3.34158	0.446708	0.219157	-0.577549	-0.52043	-0.528635	-0.593008	-0.545805	-1.02933	0.546777	2	0.998308	0.00478945	154.88	118.3	154.88	0.38557	139200000
Psat5g088640.1	S416	RNSP1-SAP18 binding (RSB) motif	SHVEENNNNVTS(1)PELNK	1	1.90409	0.932844	1.89852	2.04527	1.44845	1.19688	1.68968	-2.62544	1.93338	1.15182	1.90881	-2.30026	0.55089	2	0.999676	3.93e-29	258.14	238.59	242.1	-2.248	724160000
Psat5g171560.2	S202	RNA recognition motif. (a.k.a. RRM + RBD + or RNP domain)	SPLIGGYNYS(0.988)LNS(0.012)R	1	-0.911884	-1.16565	-0.155322	-2.54601	0.117154	-0.391721	-1.9611	-0.381176	-0.544582	-0.67967	-0.77832	-0.637298	0.552058	2	0.987894	0.0071987	110.97	94.134	110.35	-1.2129	116850000
Psat3g089480.2	S700	Not1 N-terminal domain + CCR4-Not complex component	DIDLS(1)PGQPLQSNQSAGHLGVIGR	1	0.0622807	-4.04949	-1.72599	-0.150171	0.832934	-1.03039	-2.6984	-2.83128	-3.27972	-2.59466	-3.55613	-0.861859	0.554074	3	0.999656	0.000818649	55.413	46.593	55.413	-1.1033	98946000
Psat5g084040.3	S362	Putative S-adenosyl-L-methionine-dependent methyltransferase	VILDVGCGVAS(0.532)FGGY(0.468)LFEK	1	3.4897	3.46068	4.9942	4.90328	1.93914	2.69291	4.56415	4.56406	3.22614	3.20901	4.36004	4.18357	0.554645	4	0.532247	0.00524881	57.52	29.669	57.52	-1.0284	5837600000
Psat7g173240.2	S320	ATPase family associated with various cellular activities (AAA)	S(1)DAS(1)DNEDALASAEAALK	2	-2.82838	-3.69153	-0.739369	-1.67056	-2.40163	-2.81939	-2.2836	-2.20608	-3.93748	-3.10475	-2.64898	-1.99928	0.555008	2	0.999999	3.94e-05	98.531	83.329	98.531	0.67318	95390000
Psat7g053400.1	S266	Domain of unknown function (DUF367)	NVNHLNIDNS(1)DEES(1)EDELPPLER	2	1.58421	1.94845	-2.94252	-2.97619	1.27341	-2.58678	-0.384562	0.560389	0.43405	0.910591	0.876637	1.0022	0.555172	3	1	8.44e-08	94.73	85.642	58.087	-0.17911	198070000
Psat4g167360.1	S141	Unknown gene	LDPS(0.004)PPS(0.997)PAVS(1)DDEDDEPS(0.222)VS(0.778)DDGDDEDDDRRK	3	0.993164	0.720608	-2.76862	-2.74421	0.82384	1.07107	-1.66985	-3.28097	0.455885	0.716959	-0.501535	0.619994	0.555411	3	0.999668	3.91e-14	103.62	92.061	103.62	-0.18034	151510000
Psat3g161440.1	S133	MSP (Major sperm protein) domain	VLYVTPPGPPS(1)PVR	1;2	2.37565	1.61596	2.07371	-3.10912	1.97635	2.35021	2.27188	1.69929	1.86143	1.8751	-0.595514	2.33558	0.555647	2	0.999966	1.5e-30	128.9	100.17	103.76	2.5262	760580000
Psat2g186160.1	S470	RNA recognition motif. (a.k.a. RRM + RBD + or RNP domain)	GDFS(1)PCLS(0.988)PS(0.012)GFEPK	1;2	-1.78786	-2.22243	-0.320275	-1.51194	0.256728	-1.27216	-1.80135	-0.650116	-1.3896	-1.65832	-0.735022	0.0532351	0.555865	2	0.98792	0.000957967	159.34	147.06	159.34	-0.98138	112850000
Psat7g130800.1	S3	Exocyst component 84 C-terminal	MES(1)S(1)EEEDDLPSIESIIPQSK	2	-1.52071	-4.62558	-2.69955	-2.83296	-0.11674	-1.02001	-3.31668	-3.4306	-3.02247	-1.33702	-3.14023	-4.24261	0.556029	2	1	5.23e-12	123.55	109.37	123.55	-0.035843	61428000
Psat4g010880.1	S318	Uncharacterised protein family UPF0066	DQLSDDT(0.126)S(0.874)DVDEHQDETAIVHER	1;2	0.95668	1.14655	0.963483	-0.0632401	1.05977	-0.306172	-0.364794	1.30033	0.238089	1.00046	1.19087	1.3299	0.556584	3	0.873768	8.26e-18	153.77	116.43	136.67	-1.2567	300880000
Psat0ss3186g0200.1	S499	Cyclophilin type peptidyl-prolyl cis-trans isomerase/CLD	S(1)PVIARPLK	1;2	5.06283	5.17603	4.62615	4.56317	4.07556	4.63439	5.08722	4.90257	4.77241	4.6148	5.5245	4.99844	0.557636	2	1	0.00607886	154.81	138.14	46.426	0.83515	9386800000
Psat6g181960.4	S84	Transmembrane amino acid transporter protein	LS(0.038)S(0.855)S(0.107)FLSTSLTR	1;2	-3.64192	0.898945	-2.80899	-1.32057	-0.441541	-2.42384	-2.85143	-1.83486	-1.94146	-2.04153	-4.67316	-2.5905	0.558875	2	0.855164	0.000849464	103.75	66.326	56.951	3.5279	45330000
Psat5g033480.1	S206	Exosome-associated factor Rrp47/DNA strand repair C1D	GPLQIDNMS(1)EDDDDQVDNFS(1)EDDDDK	2	0.347286	-1.24745	-2.41074	-3.12048	0.127225	0.178582	-2.93428	-0.252077	-3.2227	-0.391043	-0.646523	-3.16898	0.559281	3	1	1.28e-11	110.94	100.33	41.575	2.6565	102840000
Psat0s2083g0080.1	S211	Pentatricopeptide repeat	RIPINGPST(0.002)QGS(0.997)QDMNK	1	-0.358091	-1.21939	0.521382	-0.320936	-3.15753	-1.96165	-0.232618	-0.00218201	-0.495541	-3.09842	-0.277948	0.0860052	0.559548	3	0.997391	0.000827209	77.631	58.798	77.631	-1.0442	174850000
Psat2g167440.1	S99	Remorin + C-terminal region	S(1)GPILPQGTAYYS(0.579)NYS(0.377)PT(0.044)IPLR	2	-3.65177	-3.09002	-1.39321	-1.38959	-1.13837	-1.90351	-1.62975	-2.37867	-1.71225	-2.94459	-2.97829	-1.58418	0.559951	2	0.999998	2.44e-06	94.201	79.111	94.201	0.056328	53371000
Psat5g000440.1	S325	Sugar (and other) transporter	MGS(1)ALFPHFGS(1)MFS(1)VGGNHPR	1;2;3	-1.23691	0.224066	1.45546	0.383764	-0.482751	-0.379228	0.399284	-1.83613	-0.150148	1.2455	-0.389181	-1.05732	0.56055	3	1	1.17e-09	115.34	87.451	87.339	-0.73713	238180000
Psat2g188960.1	T195	VHS domain	DNESLAPIFT(1)PPR	1	-0.884045	-1.79432	-3.17475	-2.0832	-1.40701	-1.06483	-1.73251	-2.01734	-1.27854	-2.17419	-1.59118	-1.03313	0.561591	2	0.999991	0.00364725	125.97	97.962	93.478	0.71072	53142000
Psat0s3568g0080.1	S145	ENT domain	QT(0.01)GGHQT(0.336)GVLNS(0.543)GQVIHDS(0.014)APS(0.105)PT(0.125)VS(0.784)AS(0.082)R	2	-3.1881	-0.367924	-0.520684	-0.686451	0.249085	-3.39879	-0.904434	-0.332191	-2.65888	-2.62105	-2.43745	-0.503917	0.56176	3	0.784373	0.00216667	45.809	35.004	45.809	-1.2694	97702000
Psat5g070240.1	S53	NAC domain	AHLPQEENDAPIVEDDDDDEKDES(1)DDEEDDAAQGGTEGSK	1	5.03882	5.3638	2.91506	2.8533	5.04121	-1.41907	3.6091	4.67115	4.6873	4.92582	4.00205	4.06587	0.562307	3	1	0	382.69	372.75	382.69	-0.81919	10146000000
Psat4g168560.5	S40	Microtubule-associated protein 70	QPS(1)MDADEFMNLLHGSDPVK	1	-1.24513	0.212305	-2.51994	-2.55255	-3.37548	-1.16656	-2.29192	-1.87272	-1.73521	-0.74757	-1.80821	-1.75088	0.562808	3	0.999911	0.01432	43.534	37.374	43.534	-0.21319	28539000
Psat3g094760.2	S403	BAR domain	LPT(0.036)PQPS(0.58)S(0.54)PKAS(0.844)PGAS(1)PPPVS(0.573)S(0.428)PR	1;4	1.05879	0.169128	0.0380373	-0.138292	0.365197	0.311519	-0.611856	-0.255362	-0.379349	-0.366299	-0.160877	0.655047	0.563109	3	0.580083	6.67e-05	105.46	81.885	65.134	-1.3745	190380000
Psat0s3041g0040.1	S16	Alpha/beta hydrolase fold	AIITEQEPDQQPKQS(1)PK	1	-0.445759	-2.32476	-0.369195	-0.599758	-1.73465	-1.84067	-4.13782	-0.135893	-0.771381	-1.27411	-3.48642	-0.748914	0.563339	2	1	0.0001897	94.767	76.631	94.767	-0.31193	195660000
Psat1g011960.1	S625	Protein tyrosine kinase; Raf-like kinase maybe upstream of SnRk2 and ABA signalling	RVPS(1)VEHNENLASK	1	2.5552	3.23285	3.16784	3.04643	1.63822	1.86553	3.34814	3.4877	2.61319	2.40298	3.72117	3.7273	0.563559	3	1	0.00195294	125.51	102.66	125.51	-0.30156	1659600000
Psat4g089640.1	S406	Pyridoxal phosphate-dependent transferase + major region + subdomain 1	ITPEFPVY(0.001)LS(0.999)DS(1)VDGLDR	1;2	-0.568892	-0.334423	-0.543489	-0.39884	1.84806	0.702693	-2.02889	-1.09554	-0.730858	-0.292967	-1.14549	-1.71889	0.563654	2	0.999261	3.29e-07	156.08	128.93	156.08	-0.32778	223150000
Psat5g216800.4	S63	Rrp15p	EY(0.047)NS(0.953)DDEDETAAPASVR	1	-1.63637	-1.12381	-1.27579	-2.41184	-1.66062	-1.71232	-3.92036	-2.10542	-3.38265	-1.36689	-0.934517	-2.71091	0.56474	2	0.95312	0.000185852	106.01	89.701	106.01	0.83559	40723000
Psat5g088640.1	S731	RNSP1-SAP18 binding (RSB) motif	LPS(1)PPPLPEK	1	1.80651	2.62311	2.62145	2.63989	2.4807	2.22156	2.59605	2.64609	2.49071	1.11452	2.25121	2.67736	0.564933	2	1	2.44e-11	233.97	189.33	120.55	-0.33261	2141200000
Psat6g143400.3	S33	EF-hand domain pair	AAPSNLGS(1)PLK	1	-0.439777	-0.467138	-2.06448	-1.19736	-1.52654	-0.659884	-0.500679	-0.06814	-0.917097	-0.543766	-0.559948	-0.473252	0.565458	2	0.99984	0.00787559	72.496	53.43	62.042	-0.81892	86978000
Psat1g004040.1	S146	Protein tyrosine kinase; STRUBBELIG-REPTOR FAMILY 6; shows homology to cytoplasmic Aba recpetor kinase (CARK)	S(1)FDNNEVS(0.001)INS(0.999)PIVK	2	-0.288095	-1.23694	-3.81226	-3.46397	-0.723247	-0.897084	-1.59651	-3.9305	-1.2037	-1.26502	-1.22202	-1.06185	0.565821	2	0.998933	0.00291024	114.99	89.667	112.82	-0.5027	56269000
Psat5g288000.6	S327	Nucleic acid binding protein NABP	GIT(0.354)S(0.646)PEAFNDVSSGVK	1	-0.228323	1.45208	-2.24434	0.225025	-1.00498	-0.487777	-2.4486	-0.960554	0.298033	-0.168283	-2.96631	-0.274444	0.56797	2	0.646433	0.000564287	113.4	81.568	113.4	-0.26198	101090000
Psat3g045080.1	S280	Major intrinsic protein	ALGS(1)FKS(0.728)S(0.169)S(0.103)NL	2	2.35742	1.37156	-0.323562	0.866573	1.2373	1.40121	1.25898	2.42043	1.59805	1.31956	2.11603	1.25729	0.56854	2	0.999997	3.76e-05	134.43	109.97	134.43	0.93016	449020000
Psat0s251g0040.2	S332	Unknown gene	EFLHS(0.155)VS(0.843)ALGKPS(0.002)YEHLEAMAK	1	-3.98002	-1.79351	-0.335483	-0.297775	-3.70111	-2.17347	-0.858786	-3.78461	-2.86122	-3.24594	-0.726925	-3.28138	0.569352	4	0.842952	2.27e-05	77.675	65.71	55.469	-0.7979	69303000
Psat1g011080.1	S71	RNA recognition motif. (a.k.a. RRM + RBD + or RNP domain)	S(1)PALPPPPQSK	1	4.49391	4.81687	3.87621	3.42845	2.72834	3.34683	4.23505	4.65478	3.68172	3.83164	4.7946	4.69538	0.5706	2	1	4.9e-11	233.92	194.74	150.09	0.074463	10583000000
Psat6g148080.2	S465	Sodium/hydrogen exchanger family	S(1)FIVPLLGNSR	1	-1.32502	-0.578297	-1.69428	-2.12721	-1.37879	-1.29474	-2.29201	-2.81813	-0.166157	-1.10863	-2.13347	-2.18555	0.570624	2	1	0.000597861	103.91	87.656	103.91	0.1584	63602000
Psat4g066960.3	S301	UBX domain	LQAGS(0.5)LS(0.5)FKDEDEDVDVEEMPLVR	1	-0.0171337	-3.00237	-2.34272	-2.63384	0.601354	-0.941264	-2.84795	-0.504843	-1.68824	0.0860329	-1.35637	-3.39361	0.571105	3	0.5	1.35e-05	80.904	65.016	45.011	4.1382	80552000
Psat2g186160.1	S107	RNA recognition motif. (a.k.a. RRM + RBD + or RNP domain)	NPAS(0.992)PS(0.004)S(0.003)NVWPQPSFQK	1	-1.73419	-3.41227	-0.637149	-0.569078	-0.910495	-0.65792	-2.55731	-3.59859	-3.06291	-1.70884	-3.63641	-1.73835	0.571479	2	0.992483	0.000870738	83.106	65.887	83.106	-0.7217	68578000
Psat5g034880.3	S688	Eukaryotic translation initiation factor eIF2A	INLRDGEAS(1)DEEEEYEAK	1	3.13788	2.87017	3.94899	3.40592	3.2665	3.40149	3.25706	3.6137	3.12084	3.11499	3.17882	3.28574	0.571665	3	1	2.44e-17	234.14	202.78	214.49	-1.0196	3543400000
Psat7g236080.4	S69	Major sperm protein (MSP) domain profile.	VVYVAPPQPPS(1)PVREGS(1)DEDS(0.711)S(0.289)PR	2;3	4.21988	3.34888	2.98888	3.30051	4.0687	4.27048	2.90628	4.2731	3.5971	3.90412	3.88637	2.82399	0.572166	3	0.999987	3.74e-15	122.68	105.47	112.62	-0.65643	2750200000
Psat4g072560.4	S162	Agenet domain	DNVADT(0.051)QS(0.876)PS(0.072)CIHEDLSVSK	1	-0.87261	-0.766518	-2.74825	-3.30305	-3.26957	-0.622655	-3.61961	-1.09819	-1.03667	-1.38429	-0.896006	-1.80687	0.572595	3	0.876487	7.23e-06	92.41	78.766	92.41	-1.3067	48049000
Psat5g135960.1	S206	Methyltransferase domain	LT(0.001)S(0.027)S(0.003)PS(0.969)LES(1)IPEIEESGFGGEER	2	-2.94152	-0.896835	-1.52482	-2.39762	0.923455	-0.129502	-2.99011	-2.14574	-0.613482	-0.894444	-3.65193	-3.62228	0.573009	2	1	7.59e-19	185.71	166.14	185.71	-1.3919	97372000
Psat7g010400.3	S426	Phosphoglucomutase/phosphomannomutase + alpha/beta/alpha domain III	VVHGDEFEY(0.001)NDPVDGS(0.662)IS(0.157)S(0.18)HQGIR	1	-2.08861	-4.34975	-0.896701	-0.903498	-0.831582	-3.2172	-0.483416	-3.5435	-1.38279	-1.13086	-1.41008	-0.705712	0.57322	3	0.66168	0.00387506	46.783	31.467	46.783	-0.86702	77744000
Psat4g167440.2	S496	Plasma membrane	SLS(1)AQFEGGGGGVGLK	1	1.00431	0.976433	0.324271	0.0706806	0.889104	0.647723	0.710655	1.01958	1.02914	0.668095	0.552242	0.894156	0.573499	2	0.999947	3.76e-09	213.51	180.77	161.26	-0.69705	293640000
Psat6g077640.1	S60	Late embryogenesis abundant protein	GS(1)PTATTQEVHVYDDDK	1	-0.327297	-1.23835	1.94491	1.28679	-0.381267	-0.196437	-0.420231	0.342352	0.714003	0.0319443	-0.338799	2.0815	0.57518	3	0.999945	3.08e-37	247.69	220.49	196.89	1.6374	1097700000
Psat5g280040.1	S7	SIT4 phosphatase-associated protein	LAS(0.999)LS(0.001)ASSPVEAILDK	1	-2.8111	-3.12775	-2.32723	-3.66737	-1.40113	-2.34688	-3.65331	-3.56163	-4.04293	-4.14013	-2.8736	-2.48179	0.575975	2	0.998885	0.000536846	112.17	97.82	112.17	2.1198	14223000
Psat4g003160.1	S216	Heat shock protein 70 (HSP70)-interacting protein, putative	GVSSAVGAVVS(1)PNNK	1	0.795614	1.63238	0.991639	0.879646	0.656272	0.707366	1.04022	1.11094	0.87291	0.827934	1.22713	0.551507	0.575995	2	1	5.29e-26	253.46	229.39	247.9	0.70912	717820000
Psat7g200160.2	S237	Nucleoside transporter	TVSADLAAAGIQT(0.028)S(0.972)PGEAGEDSK	1	0.74288	-0.390589	-0.206199	-3.29699	1.45382	1.30392	-0.303389	-2.66979	0.253767	0.867857	-0.401619	0.775161	0.576135	2	0.972	8.4e-37	238.69	204.85	163.62	-2.7534	240170000
Psat3g145560.1	S313	Serine incorporator (Serinc)	AGSSAT(0.021)VLS(0.979)PPS(0.604)S(0.396)PR	2	0.534103	0.686577	0.427611	0.411398	0.299947	1.09333	-2.68776	1.20777	0.817005	0.723761	1.02895	0.524802	0.577515	2	0.603639	0.00179111	177.58	163.15	162.76	-0.64157	269170000
Psat7g005720.1	S53	Late embryogenesis abundant protein	TTTSFHSTPVISPMGS(1)PPHSHSSSSR	1	1.29187	-3.57509	2.29228	2.46884	1.18884	1.61642	2.04763	0.735821	-2.67471	-2.58723	2.49855	1.39665	0.577606	4	0.999741	5.75e-26	146.1	123.9	141.09	-0.39554	744920000
Psat7g245920.1	T171	Chlorophyll A-B binding protein	NLAGDVIGT(1)R	1	2.96516	5.63644	2.89112	2.58791	4.84073	2.92949	2.8052	2.60474	2.47569	3.58247	2.66023	2.17889	0.577942	2	1	2.23e-65	301.7	249.58	66.023	0.89914	3414300000
Psat7g257840.1	S214	WD domain + G-beta repeat	APS(1)PANSPLLGSLPK	1	-0.513515	-0.842196	-3.08112	-0.208826	0.763989	-2.54485	-2.74908	-0.322506	-1.27624	-0.164968	-0.12372	0.255206	0.577947	2	1	0.000167503	164.41	144.57	164.41	1.5914	112740000
Psat7g179080.2	S51	Response to abscisic acid stimulus	KDEEDNAS(1)DGEFIK	1	5.90405	0.722334	5.7307	5.45765	5.35979	5.83025	5.6739	6.13853	5.62057	5.55862	5.62845	1.4003	0.578276	2	1	2.47e-199	390.18	317.89	162.26	-0.74043	11905000000
Psat4g121160.1	S389	Putative GTPase activating protein for Arf	LTSLAS(0.998)S(0.002)LMTDLQDR	1	0.73	0.334942	-0.466563	-0.529659	1.70373	0.433291	-3.97533	-3.53464	-1.01854	1.10107	-2.84962	-1.89652	0.578569	2	0.998348	9.66e-36	270.99	235.1	263.53	-0.36267	786800000
Psat3g107120.1	T493	Unknown gene	SMGDLT(1)PKPNDLLSLIVGGEK	1	-2.85479	-3.4322	-2.34503	-2.07527	-1.89712	-1.39587	-2.31292	-3.47131	-2.88428	-2.99585	-2.75704	-2.22194	0.578656	3	0.999914	3.59e-06	96.679	88.492	96.679	-0.77953	36156000
Psat7g244640.2	S203	Adenosine/AMP deaminase	S(0.003)HS(0.996)IS(0.001)GDLHGVQPDPIAADILR	1	-3.66153	-3.00506	-0.501487	-0.232956	0.476733	-1.46951	-0.324045	-2.23665	-2.31809	-0.81175	-1.32318	-1.42654	0.579448	3	0.995953	1.48e-12	139.73	127.76	139.73	0.40085	118600000
Psat3g097040.3	S182	Zinc-finger of C2H2 type	VMLNS(1)DGEIENQEDS(0.998)EKET(0.002)EDTEDYIK	1;2	2.81996	1.27084	0.671239	0.663261	2.15055	2.42138	1.38137	1.52793	1.47153	2.05511	0.676842	1.51374	0.579806	3	0.998441	1.85e-33	221.47	205.98	178.15	0.070391	581520000
Psat7g116720.1	S966	Guanylate-binding protein + N-terminal domain	LREENDIGVDS(1)VQDMDAS(1)PR	1;2	0.633055	0.956116	-3.35932	-2.1162	-0.905429	0.589595	-0.0316792	1.52514	-0.00580597	-2.68035	0.674377	1.14887	0.580001	2	1	3.53e-05	89.365	78.376	56.149	-0.073131	226850000
Psat5g230400.1	S99	Arsenite-resistance protein 2	S(1)PPPFKR	1	0.982481	1.3788	-1.87504	-2.18846	-1.15596	-0.175826	-2.00636	-3.29297	0.231457	0.210909	-2.73373	-2.96961	0.580131	2	1	0.00890891	76.282	48.073	47.574	-0.40177	267700000
Psat1g208040.1	S858	Tetratricopeptide repeat	SNANHEEIELPEENDS(1)DDDDDKIEIAQK	1	3.51609	2.6622	1.35515	1.76764	3.15138	2.79738	2.65195	2.42802	2.90497	2.58702	2.27931	2.99679	0.580798	3	1	9.59e-56	254.76	230.84	254.76	-0.59517	1377600000
Psat6g089000.1	T209	DnaJ domain	ISETKPPT(0.679)S(0.321)PLR	1	-1.10438	-3.32112	0.921559	0.560404	-0.450702	-2.98942	0.845232	1.07468	-2.78384	-3.3601	0.737253	-1.59646	0.580911	2	0.678961	0.00181887	139.86	107.44	139.86	0.64941	199770000
Psat3g160840.1	S1137	GYF domain	S(0.317)GS(0.683)LLEEQSLLSANK	1	1.35153	-0.12822	-2.87405	-2.91387	-2.77392	-2.60282	-0.321184	-3.12235	-1.22094	0.518923	-3.528	0.531829	0.58125	2	0.682986	0.000220293	176.67	154.24	169.37	2.3831	138210000
Psat2g139240.2	S26	Eukaryotic rRNA processing protein EBP2	VVPLVNDDPMIDGETEDLDEVPS(1)DS(1)DS(1)EEDVK	3	-3.28849	-0.175762	-2.50902	-2.00471	3.04037	1.25416	-2.74563	-3.72583	-0.450085	-1.80642	-3.51866	-1.80958	0.581502	3	0.999997	3.79e-07	78.818	76.937	78.818	-0.72607	284480000
Psat5g088640.1	S503	RNSP1-SAP18 binding (RSB) motif	KSDTHQDIDIS(1)PVSLTEK	1	1.11204	1.73882	1.60851	1.85308	2.02048	2.06696	1.34468	1.84094	1.31335	1.56432	1.99217	1.82808	0.582018	3	0.999854	2.22e-07	147.26	116.17	95.71	1.04	754650000
Psat1g052840.1	S180	Leucine-rich repeat	TPAKPVS(1)PVETSDVSEATEEQQIPK	1	3.60949	3.47471	4.26345	4.36279	4.05452	4.38339	4.02595	4.31947	3.73104	3.70915	4.70447	3.52837	0.582299	2	0.999994	3.44e-58	269.51	249.25	183.31	-0.46219	3997200000
Psat6g208440.1	S251	Haloacid dehalogenase-like hydrolase	T(0.086)NS(0.914)ELDALLSAYTAVGA	1	-0.628702	-4.39632	-1.52234	-1.34744	-0.881333	-2.98942	-3.72617	-2.51638	-1.93774	-3.1818	-2.86226	-3.70714	0.583616	2	0.91408	1.57e-06	198.85	181.82	198.85	1.2173	39918000
Psat7g035760.1	S836	Methyl-CpG binding domain	ES(0.821)S(0.179)PGVGDPPNNELHGR	1	-0.127789	-0.135496	-0.785134	-0.678022	-1.62882	-1.21026	-0.0607243	0.824131	-0.417055	-0.947826	-0.179026	-2.92007	0.583852	3	0.821389	0.00321224	72.089	53.358	41.348	-0.62181	140290000
Psat5g223480.1	S667	Development and cell death domain	LEAS(1)PLR	1	-3.25575	-0.810499	-3.395	-3.57818	-2.41374	-1.90241	-3.09952	-0.833162	-0.975702	-0.834726	-2.58412	-3.34938	0.583998	2	1	0.00308208	92.838	9.0551	92.838	0.81558	60958000
Psat1g009080.1	S621	C2 domain	S(0.074)S(0.092)S(0.834)IAEDIQS(1)PHDNIR	1;2	-0.514135	-1.40579	-0.526649	0.300663	-0.327525	-2.16933	-0.910297	-0.70462	-0.639008	-1.7602	-0.860828	-0.494819	0.585174	2	1	0.000319302	157.12	97.862	157.12	-0.6863	118810000
Psat4g204920.1	S555	FKBP-type peptidyl-prolyl cis-trans isomerase	KLDS(1)LDSNK	1	-2.41806	0.474298	1.0684	0.225338	-0.343627	-0.0713224	0.891665	1.19299	-3.3929	-2.82678	0.828188	1.71343	0.586322	2	0.999997	3.36e-08	134.18	83.391	111.52	1.5022	246870000
Psat7g045320.1	S68	DnaJ domain profile.	DGGS(1)FDDLFTSTGSKPR	1	0.888254	1.9365	1.31448	1.23819	2.45476	1.67946	1.97285	0.799582	1.6132	1.93019	1.46988	1.16805	0.586495	2	1	4.92e-39	270.21	250.55	232.78	-0.24243	877170000
Psat3g006800.1	T586	GPCR-chaperone	FEELQPLEEFS(0.199)T(0.8)PLS(0.077)S(0.924)PAHFQDAK	2	1.09103	-0.938238	-0.165879	-0.081995	1.0266	-3.07135	-0.388149	-0.801512	0.995863	0.211325	-0.569939	-0.802495	0.586576	3	0.80037	4.79e-15	118.55	96.68	118.55	2.3886	197660000
Psat6g182040.1	S422	Nucleic acid binding protein NABP	TAS(0.999)FAS(0.001)LR	1	-1.22238	-0.727468	-2.20041	-3.26134	-3.10587	-2.28137	-3.19198	-1.12528	-1.61381	-2.02992	-0.840818	-2.58604	0.586579	2	0.998677	0.0106634	74.533	46.005	59.908	-0.19712	37326000
Psat0s165g0040.2	S361	U-box domain	SFNS(1)PGNNIPSSGGIQR	1	-3.39496	0.130104	0.418729	0.0761948	0.0910463	0.671155	-2.89739	0.370264	0.464478	-0.0472984	0.515648	0.401988	0.587077	2	0.999533	0.000184587	152.37	132.8	105.89	0.23301	197570000
Psat4g016880.1	S1520	Myosin head (motor domain)	ENS(1)GFGFLLAR	1	-2.92615	-1.59112	-3.03105	-1.77133	-1.06831	-1.89392	-2.20413	-2.42012	-1.88313	-2.0676	-2.51103	-1.59506	0.587579	2	1	0.0106243	68.224	36.851	49.418	-1.1938	39798000
Psat5g072840.2	S57	RNA recognition motif. (a.k.a. RRM + RBD + or RNP domain)	SDQDVTINNNAVFNHQLPNGGNYS(1)FK	1	1.28598	-0.290525	2.27134	2.72087	1.64731	1.73752	1.6177	1.03729	1.66215	1.58486	1.57571	-2.55297	0.587601	3	1	3.19e-67	273.73	260.74	250.15	-1.4561	697260000
Psat3g156920.1	S1072	MIF4G domain	SVS(1)FQQR	1	-0.306957	-0.328705	-1.2351	-1.69376	-2.48413	-1.95932	-1.62283	-0.076601	-1.29822	-1.19693	-0.43281	-3.27866	0.587672	2	0.999946	0.00875549	78.516	64.845	66.692	0.99067	74084000
Psat6g011600.1	S200	B3 DNA binding domain	TDS(1)PELFPADAVTK	1	0.547361	0.306236	-0.0328779	-2.46463	0.748504	1.06637	-2.48442	1.23496	0.417046	0.37163	0.745569	0.718007	0.587672	2	0.999887	0.00116718	186.05	166.37	186.05	-0.31807	223010000
Psat1g116560.3	S590	SWIB/MDM2 domain	IQIIELS(1)DDDDDEEK	1	0.690502	-3.49636	-3.14433	-2.69504	0.505437	-0.524661	-3.22758	-0.416637	-3.29761	0.1821	-1.31405	-1.25297	0.587993	2	1	0.00370904	153.23	123.54	106.6	0.83175	84649000
Psat4g141680.2	S322	BZIP transcription factor	RIAS(0.973)S(0.027)PF	1	1.00092	1.84078	-0.0297709	-0.258667	-0.406802	0.193141	0.558651	1.12113	-0.160501	-2.67065	0.872917	1.01456	0.588082	2	0.973016	0.00913422	74.92	72.185	74.92	-0.60948	222570000
Psat6g066800.3	S3	Vacuolar (H+)-ATPase G subunit	AS(1)NRGQGGIQQLLAAEQEAQR	1	-2.16322	-3.4837	-3.09218	0.315268	-0.215394	-1.11887	-0.434069	-2.77499	-0.185081	-0.823004	-3.47854	0.0609064	0.588268	3	1	3.48e-10	116.24	83.05	96.351	-0.72854	216650000
Psat1g074160.1	T24	Chlorophyll A-B binding protein	LSPS(0.128)T(0.872)QDFGVGR	1	-0.851822	-0.599398	-1.37979	-1.48661	-1.18071	-0.632024	-1.28637	-0.566484	-1.10514	-1.69252	-0.568247	-1.63208	0.588647	2	0.872344	0.00286758	94.191	71.717	94.191	-1.4208	87366000
Psat2g191040.1	S12	Homodimerisation region of STAR domain protein	SGLYNHPNNFS(1)PVR	1	1.36171	0.659964	1.85525	1.44971	1.71013	1.5699	1.7048	1.43096	1.6608	1.14323	1.84098	1.09178	0.588855	2	1	4.78e-18	240.5	203.26	239.48	0.77579	650430000
Psat0ss3186g0200.1	S497	Cyclophilin type peptidyl-prolyl cis-trans isomerase/CLD	NVS(1)RS(1)PVIARPLK	2	5.04829	5.156	4.55494	4.52574	4.06329	4.62591	5.06874	4.87991	4.75984	4.59661	5.51041	4.93641	0.589895	2	1	0.00607886	154.81	138.14	112.96	-1.106	9286000000
Psat0s3089g0040.1	S302	SART-1 family	HFEEQDNIAVEGS(0.999)DDEDT(0.001)AHHTDHLAGVK	1	-0.0768185	0.493931	1.32711	1.2456	0.710732	0.976048	0.253487	-2.18031	-2.01407	0.231159	1.06049	0.65836	0.590002	4	0.998626	5.21e-35	150.07	137.39	150.07	-0.96001	407970000
Psat4g111880.1	S157	Thioredoxin-like	RPGVWEPEQGAAST(0.001)AES(0.999)PR	1	-0.0679073	-0.184076	1.13446	1.5015	0.0526628	0.129174	0.377855	0.0732574	0.354507	-0.338684	0.904791	0.651061	0.59055	3	0.999135	8.99e-08	152.07	134.7	152.07	-0.62482	457400000
Psat0s569g0080.1	S242	Leo1-like protein	DKPLGPPLELEIPLRKPPAS(1)PNK	1	-3.49221	0.893122	0.362563	0.981527	0.423959	-2.82581	0.148729	-1.59535	-4.31662	0.1234	-3.16017	0.116448	0.590907	4	1	1.53e-24	209.83	202.72	84.641	0.41967	209460000
Psat7g257480.2	S1284	Translation initiation factor eIF3 subunit 135	VASAVLS(0.989)PS(0.011)RK	1	0.917526	0.715143	-0.831227	-0.0807667	-0.651381	-0.577285	0.782175	0.874098	0.515388	0.36874	0.777138	0.637292	0.592101	2	0.988687	4.55e-09	164.68	93.128	149.57	-0.421	475940000
Psat1g031400.1	S330	cyclin-dependent kinase D1	EGPT(0.001)VLS(0.999)PPRK	1	-1.5367	-0.76465	-0.318175	-0.528866	-1.82165	-1.343	-0.217825	-0.550516	-0.797276	-0.794403	-0.553986	-0.143474	0.592315	2	0.998513	0.00732123	72.496	57.345	62.14	0.99051	125090000
Psat6g062880.1	S430	Ubiquitin-binding WIYLD domain	DIPQSDVGMQPEDPVS(0.999)PNS(0.001)NSLVVVPR	1	2.25996	0.285044	0.619945	-2.1589	1.5023	1.49861	0.352104	0.825825	0.809034	0.75255	-0.0756588	0.11822	0.592493	3	0.999381	2.25e-26	158.41	143.74	147.5	0.90277	343140000
Psat7g162240.1	T46	Ribosomal protein L5	VLEQLS(0.01)GQT(0.988)PVFS(0.002)K	1	-1.19271	-0.96051	-1.03865	-0.846153	-0.187451	-0.227962	-2.28576	-2.38062	-2.13107	-0.617386	-4.11667	-0.63308	0.593215	2	0.988345	0.00583026	146.16	99.701	146.16	2.7257	84872000
Psat6g001400.1	S18	Expansin signature	DHPT(0.993)PS(0.993)HS(0.993)VS(0.993)AAIPS(0.013)T(0.013)LHHLK	4	-0.29768	-0.854601	-2.7862	-2.07193	-0.054162	-0.27357	0.774664	-2.47234	-0.671341	-3.09863	-0.342253	0.398236	0.597314	3	0.993477	0.00850847	46.702	38.99	40.756	0.37612	106130000
Psat2g137240.1	S87	RNA recognition motif. (a.k.a. RRM + RBD + or RNP domain)	EKS(1)PVLDSNSAIEVSEK	1	-0.17844	0.451147	0.542966	-0.10454	-0.207486	0.44596	0.201197	0.624779	0.307058	0.134558	0.646749	0.58351	0.598332	2	1	0.0023443	149.97	126.12	149.97	-0.58171	221890000
Psat1g186640.3	T165	RING-variant domain	SLT(1)IPAR	1	1.32445	1.45963	0.0687094	-0.354591	-0.682313	-0.51374	-0.256645	1.70113	0.0201168	0.601896	0.897909	-2.70794	0.598356	2	0.999998	0.00227964	99.442	38.531	95.502	-0.49745	213280000
Psat2g015000.1	S581	Mlo family	GS(0.834)VS(0.166)FVKPDHPEK	1	-1.16175	-1.52934	-0.831227	-0.824034	-1.94635	-2.31359	-1.08043	-0.566868	-1.07876	-1.99405	-0.666016	-0.520274	0.598664	2	0.833825	0.00622997	76.357	55.349	76.357	-0.57437	83665000
Psat2g073080.1	T550	Protein kinase domain	IIKT(1)LNES(1)MDELSR	2	-1.26856	-1.61294	-3.01393	-2.5385	-1.11823	-0.713445	-2.89635	-2.86237	-1.17808	-1.98501	-1.49829	-1.35222	0.598917	2	1	0.0074046	101.39	82.553	101.39	-0.41579	42674000
Psat6g060120.1	S524	WPP domain	NSPDVLGPLDENDPEGEDIDDEGEEGS(0.999)GEDELES(0.001)K	1	3.59803	4.06407	-3.41437	-1.61994	3.56709	3.09214	0.908333	1.70724	1.95714	2.83428	1.49351	1.02219	0.599021	3	0.99921	1.03e-51	199.94	187.42	199.94	-0.50308	871960000
Psat5g300400.2	S264	Cell part	SVS(1)FNRPQLSEK	1	4.8763	4.10654	5.12034	5.14697	4.48331	4.83101	4.58923	4.90662	4.99124	4.38085	5.84021	4.9308	0.599789	3	0.999995	8.9e-12	226.88	139.67	120.7	-0.43615	6759000000
Psat2g174040.5	S261	Tetraspanin family	YGLDTSEFTYNPS(0.059)ES(0.941)QR	1	-1.29198	-3.13344	-0.402354	-2.32448	-0.258573	-0.100869	-3.45628	-0.148823	-0.683142	-1.96158	-0.755978	-0.708953	0.601493	2	0.941381	0.000219969	152.01	135.13	145.91	-0.12308	158070000
Psat7g010400.3	S47	Phosphoglucomutase/phosphomannomutase + alpha/beta/alpha domain III	ATGSFILTAS(1)HNPGGPNEDFGIK	1	4.12317	4.35345	5.16933	4.07635	4.20424	4.24225	4.2131	4.00945	4.6421	3.85948	4.49139	4.21282	0.601823	2	0.999998	8.34e-206	377.46	335.95	377.46	0.097241	5889900000
Psat0s4071g0040.2	T15	Vps54-like protein	SPT(1)LSSHINR	1	0.698526	-0.153322	-0.322585	-0.411053	-0.809236	-0.48364	-0.632862	0.54327	0.0694027	-0.231552	0.326118	-0.280953	0.602802	2	0.99992	5.03e-05	110.08	96.429	110.08	0.46724	155610000
Psat2g139240.2	S24	Eukaryotic rRNA processing protein EBP2	VVPLVNDDPMIDGETEDLDEVPS(1)DS(1)DS(1)EEDVK	3	-3.2618	-0.175762	-2.42149	-2.74822	3.04037	1.25416	-3.18821	-3.67804	-0.450085	-1.80642	-3.20643	-1.80958	0.602848	3	0.999989	3.79e-07	78.818	76.937	78.818	-0.72607	284480000
Psat4g105960.1	T72	Unknown gene	RQDLLEAKLAS(0.667)IT(0.667)T(0.667)VQQAMVIK	2	1.05801	-4.00929	0.0960951	-3.12779	-2.96011	-1.76284	-2.51832	-1.96875	-0.66194	1.33085	-0.4335	-3.86889	0.603351	4	0.666667	0.0113294	42.309	34.34	42.309	4.016	85278000
Psat2g186640.1	S209	FKBP-type peptidyl-prolyl cis-trans isomerase	GDNNLLVLES(1)EDEDGFPISTSK	1	2.69612	3.54416	2.0956	1.47753	3.38633	2.77028	1.43508	1.49066	1.67658	2.90585	1.19105	1.56795	0.603433	2	1	3.21e-92	311.53	287.17	311.53	0.6509	2463700000
Psat7g116720.1	T19	Guanylate-binding protein + N-terminal domain	GRDNS(0.06)GDAS(0.942)PPT(0.924)PS(0.059)ARPS(0.003)S(0.003)S(0.003)AS(0.003)QS(0.002)T(0.002)GPPRPIR	1;2	0.045454	-0.929653	-3.11106	-2.6293	0.914495	1.2052	-4.02878	0.0418053	0.660406	-1.2801	-3.74556	-2.70655	0.603805	4	0.923609	0.000318438	60.481	42.834	48.931	-1.0903	135810000
Psat6g205880.1	S9	KIP1-like protein	AALLHSDS(1)RR	1	0.0158577	0.0299358	-1.68884	-1.70024	-0.359231	-0.23426	-0.891506	0.453295	0.0852852	-0.0787563	0.420763	-1.75461	0.604976	2	0.999759	3.03e-08	145.09	122.61	145.09	-0.54035	213870000
Psat1g002480.1	S308	Ribosomal protein L1p/L10e family	MS(0.002)EDGDVRS(0.998)DVDVDDIDDGEVGGGDNVDDDHEK	1;2	3.22686	1.73811	0.42232	1.62246	1.73632	1.81021	2.25921	-3.08	1.57823	2.96268	0.826193	1.54443	0.605782	3	0.997941	1.19e-46	163.75	155.68	106.37	-0.090586	672570000
Psat6g226520.1	S666	Noc2p family	TAVDDDIVEDLVLS(1)S(1)DEDLPSSDSPSAGK	2	-2.28415	-0.333038	-0.281373	-1.92027	1.91576	1.6315	-2.61131	-1.27302	-1.17209	0.809986	-1.68966	-0.924724	0.606099	2	0.999998	2.21e-39	206.81	188.57	206.81	-0.030261	408890000
Psat1g002040.1	S60	CAMP-regulated phosphoprotein/endosulfine conserved region	AYFDS(1)ADWALGK	1	-0.122456	-1.82391	-0.250314	-0.388649	-0.605788	-1.19926	-0.813334	-0.524582	-0.502287	-0.462624	-0.251759	-0.504569	0.608762	2	1	0.00173525	128.31	103.44	105.65	0.29744	134610000
Psat5g049360.1	S126	Tetratricopeptide repeat	TSALESLDAALS(0.999)PLAAGS(0.001)LAEGER	1	-2.38327	-2.29126	-2.72852	-2.47434	0.820756	-3.78671	-3.62436	-3.25435	-2.77271	-2.28062	-4.21394	-4.0739	0.609606	2	0.998899	2.31e-10	105.96	86.635	105.96	1.492	61637000
Psat5g265400.1	S11	EXS family	MFGGPVVPANS(1)PHLR	1	-1.11417	-2.28694	-3.34119	-3.52053	-0.939244	-1.25489	-0.0445938	-3.65142	-3.2298	-0.809692	-4.38668	-0.471398	0.610311	2	1	0.0018074	85.256	71.098	85.256	0.78575	52863000
Psat1g147440.5	S3	Cation efflux family	MES(1)PSTQHTQIIEVSR	1	0.514765	-3.26022	1.3052	1.5477	0.952418	0.978024	0.903736	0.679369	0.837767	0.154112	0.92441	1.39299	0.612047	2	0.999647	0.000133795	152.71	129.1	152.71	-0.64415	378150000
Psat6g230120.1	S92	Early transcription elongation factor of RNA pol II + NGN section	GQSSFPFS(1)PK	1	0.469086	0.970406	-0.49447	-0.59606	-0.681211	-0.617875	0.0958519	0.145443	-0.278183	-0.492317	-0.1525	0.0769415	0.612282	2	0.999994	3.91e-09	152.38	119.15	122.46	-0.14169	154320000
Psat5g280040.1	Y519	SIT4 phosphatase-associated protein	MRDS(0.297)DDDDIHDRDY(0.703)DVAALANNLSQAFR	1	2.21766	1.45244	-2.26126	-3.84504	-0.0494432	1.77154	-2.56939	-2.3935	-3.72056	0.425997	-2.48987	-2.75024	0.613535	4	0.70308	2.64e-18	125.05	114.53	125.05	1.2971	145900000
Psat5g120520.1	S976	Nuclear condensing complex subunits + C-term domain	VRIEKDS(1)S(1)DS(1)EDDEEVLPASVVPTTINTVIGR	3	-0.159718	-1.11675	-3.22984	-2.67161	1.48759	-0.141803	-1.5748	-4.23932	-3.07749	-0.989775	-3.24843	-2.11028	0.613843	3	0.999964	1.48e-05	64.686	58.483	64.686	0.75618	162410000
Psat0s569g0080.1	S441	Leo1-like protein	QLS(1)PGFLEDALDEDDEADYHDSR	1	-0.224985	-0.320576	-2.41339	-2.1444	-0.566602	0.146838	-1.4571	-1.86784	-1.62825	-0.485701	-1.93773	-2.51597	0.613916	3	1	5.07e-15	120.29	112.1	120.29	2.0238	91555000
Psat5g000440.1	S304	Sugar (and other) transporter	MGS(0.999)MANPS(0.001)GLVDPLVTLFGS(1)VHEK	2	-2.17885	-4.71075	-1.92048	-2.08612	-1.40337	-1.40354	-2.01807	-3.17313	-2.47195	-1.29478	-2.50026	-3.15495	0.614392	3	0.99968	7.45e-08	93.968	82.657	93.968	0.3708	40473000
Psat4g222320.1	S1484	MIF4G domain	NLGRPVAT(0.124)S(0.876)PHPQLQGPVVSQNASSEK	1	2.06231	2.3652	2.47609	3.0105	3.07628	2.62143	2.55681	2.32408	3.32977	-3.45409	2.8389	2.86362	0.614514	3	0.875841	1.3e-29	197.8	184.87	197.8	-0.3823	1685500000
Psat2g106600.4	S242	PWI domain	TRPLPPPPPPPIRDGS(0.999)VDS(0.998)FS(0.003)EQPTK	2	0.36038	-0.4573	-3.69649	-2.17447	0.616593	0.732013	-2.42056	0.0637646	0.335987	-0.125317	-3.65435	0.0658255	0.615174	3	0.999291	2.22e-08	102.58	85.779	102.58	0.96526	123110000
Psat4g042040.1	S131	Histone H2A signature	SLINKS(0.123)S(0.877)KE	1	2.07989	1.72956	-3.5118	-3.01497	-3.35215	-2.17665	-3.05531	-1.19673	0.627131	0.964727	-5.28091	-2.18957	0.616118	2	0.876977	0.0123609	105.17	32.518	105.17	-0.97949	78313000
Psat6g053360.1	S502	Protein kinase domain	ASANS(0.001)LS(0.999)APIK	1	-2.95379	-3.59256	-0.866735	-1.10185	-2.84149	-3.25051	-1.49902	-2.74757	-2.4094	-1.516	-2.96472	-0.235328	0.616471	2	0.99945	9.65e-05	119.88	81.076	99.844	0.48598	45905000
Psat4g224720.1	S316	Hyaluronan / mRNA binding family	ALS(1)INEFLKPAEGEK	1	-2.95613	-3.37678	-1.16004	-1.79153	-1.40856	-1.46433	-2.22074	-2.82991	-3.12766	-2.95033	-2.46379	-1.6635	0.616507	2	1	0.00698686	73.296	53.542	60.489	0.028492	36491000
Psat7g136600.2	S340	Serine/threonine-protein kinase EDR1	LSLS(0.001)HS(0.999)EPNIATSFGR	1	0.0485821	-4.65595	1.24836	0.958454	0.229575	0.120831	0.51071	-0.0325508	0.69591	0.355177	0.253494	0.711896	0.616721	2	0.999264	0.000233199	170.11	141.48	125.89	-0.10128	318230000
Psat0ss8330g0200.4	S312	Protein tyrosine kinase	GDLPQS(1)PVGIFYR	1	-2.59823	-1.32151	-1.98632	-3.01453	-1.80901	-1.64536	-2.82667	-2.6212	-2.94455	-2.65507	-3.52604	-1.56736	0.618058	2	0.999999	0.0052095	80.469	60.891	71.879	-0.35054	28273000
Psat7g245920.1	T173	Chlorophyll A-B binding protein	NLAGDVIGT(0.202)RT(0.798)EFEDVK	1	0.578419	1.32967	1.81134	-2.79621	0.744876	2.24763	0.692608	0.544205	1.8459	0.590128	0.928205	0.787076	0.619091	2	0.79771	0.002069	122.31	95.942	122.31	2.2963	613900000
Psat6g001640.1	S268	La domain	NMGPSIPDS(0.682)S(0.318)PR	1	-0.616282	-4.17397	-0.24763	-0.132187	-2.46698	-1.98591	-0.223154	-3.4438	-2.73916	-1.01864	-0.460117	0.457074	0.620076	2	0.682383	0.00449442	141.54	114.05	141.54	-1.0149	92542000
Psat6g173960.1	T3	Unknown gene	S(0.439)T(0.561)DLHLHHQLPK	1	-0.311266	-0.0175915	-2.88714	-3.11575	-2.23225	-1.16536	-1.04357	-1.14219	-1.2111	-3.78931	-0.550062	-3.78956	0.621598	3	0.561	0.00224905	74.769	61.936	73.386	-0.050481	49153000
Psat3g061480.1	S621	Cyclophilin type peptidyl-prolyl cis-trans isomerase/CLD	S(1)RS(1)PDIT(1)PPKR	3	-0.358963	0.108685	-3.7621	-3.25149	-0.680446	-0.0497541	-3.37998	-3.70639	-0.539036	-0.128113	-0.292812	-2.4773	0.622526	2	1	0.00461296	80.96	59.402	57.804	-0.27971	68264000
Psat1g077600.1	S587	BAK1-INTERACTING RECEPTOR-LIKE KINASE 2, BIR2	DNS(1)FS(1)EQDDEFPLIFGKPENEPS	1;2	-0.749041	-2.27073	-2.29228	-4.3924	-0.0104685	-0.65743	-3.94936	-3.14367	-1.92065	-4.73976	-2.30306	-3.23565	0.622743	2	0.999975	1.19e-05	77.221	66.116	46.3	-1.1162	53473000
Psat5g242040.1	T166	Unknown gene	LSMAKLDSLKAFVDT(0.999)VMQNHK		-0.293179	-2.6994	-2.3174	-2.68371	0.467687	-0.597379	-2.7525	-2.45821	-2.26474	-0.64385	-2.95385	-2.89802	0.622869	2	0.99939	0.00860367	51.875	19.186	51.875	-4.1698	69990000
Psat4g035560.1	T79	F-box associated	AWFS(0.982)LIS(0.017)T(0.003)T(0.997)QLK	2	0.614208	0.296146	0.725797	1.04071	-3.06542	0.407554	0.72216	0.857332	1.02413	-2.38044	1.00452	-0.151227	0.623762	2	0.997028	0.0088275	64.04	6.9302	64.04	2.4668	253060000
Psat4g060240.1	S505	Leucine rich repeat	NVSGNVTEYIGS(0.006)IS(0.994)PR	1	-3.16502	-1.39092	-2.93843	-2.49025	-0.0639811	-0.846644	-2.7948	-3.38804	-1.05718	-1.4246	-1.80692	-3.06351	0.623954	2	0.993892	4.07e-09	212.76	188.78	169.28	-0.53803	49692000
Psat0s4906g0320.1	S94	Unknown gene	VLYRMMVIWS(1)KK	1	2.97504	2.43001	-2.99723	3.83424	2.42185	2.53271	3.14294	3.18556	2.42114	2.64009	2.69963	-2.90195	0.624447	2	0.999525	0.00784662	60.973	13.149	60.973	-3.6456	1115500000
Psat4g020000.2	S1535	Sec7 domain	NPISDAS(1)LPS(0.028)S(0.972)PVR	1;2	2.22622	2.16076	2.03986	1.63424	2.65281	2.59065	1.61599	2.18515	2.14652	2.27993	2.67834	1.80315	0.624757	2	0.999999	2.01e-25	250.6	210.02	231.41	-0.56645	1480900000
Psat5g043920.1	S309	Binding	S(1)AELPLEES(0.078)S(0.922)PVVVK	1;2	1.76835	1.4348	0.98487	1.48226	1.87504	2.08428	1.90709	1.0357	1.26899	1.91347	0.212994	1.98547	0.627966	2	1	0.000216526	194.05	163.87	194.05	-0.03586	576410000
Psat6g097680.1	S61	Zinc-finger double-stranded RNA-binding	NQPGTPYPDAEVIALS(1)PK	1	1.08387	0.361185	2.00396	1.53365	2.06342	1.62824	-2.99431	1.71387	1.19868	0.374376	1.27322	-3.12427	0.62798	2	1	1.01e-07	177.02	134.45	167.63	2.3955	527980000
Psat4g222320.1	T676	MIF4G domain	AVDSDISES(0.001)GVS(0.99)T(0.993)PVGS(0.013)ET(0.003)DHSPSVIAQVADSLSNHK	2;3;4	0.981106	0.686142	0.623919	-3.71395	3.0781	1.50692	-2.44166	0.214188	1.67539	2.55596	-0.0731735	-0.0686655	0.629244	3	0.992958	4.56e-62	193.94	182.61	169.27	0.28938	673270000
Psat5g000440.1	S454	Sugar (and other) transporter	RGS(1)VIS(0.998)FLGGDVPT(0.002)DGEAVQTAALVSKPALYNK	1;2	-0.964451	-3.22199	0.65268	-1.8061	-3.00569	0.073884	-1.48938	-3.54592	-1.43623	-3.12513	-3.15699	-1.55614	0.629689	3	0.997977	4.38e-10	94.437	89.007	94.437	1.1838	93541000
Psat0s2402g0080.1	S393	UDP-glucose/GDP-mannose dehydrogenase family + NAD binding domain	FDWDHPIHLQPT(0.021)S(0.976)PT(0.003)T(0.001)VK	1	3.70939	3.75525	3.72092	4.13155	3.83198	3.84268	3.99764	3.92389	3.36795	3.76621	3.96583	3.93306	0.630297	3	0.975667	5.88e-14	220.86	183.94	121.63	-1.2313	6144000000
Psat4g063040.1	S1038	Patatin-like phospholipase	AVAS(1)PPIS(1)PR	2	-0.657719	-0.119081	-0.781529	-1.00821	-1.70289	-0.95362	-0.808517	-0.237549	-1.02133	-0.855463	-0.572941	-0.123034	0.630632	2	1	0.00856545	71.879	56.249	50.46	-2.02	103890000
Psat4g010880.1	T317	Uncharacterised protein family UPF0066	DQLS(0.627)DDT(0.698)S(0.676)DVDEHQDETAIVHER	1;2	-0.0670261	0.259159	-0.177815	-0.0632401	-0.514997	-0.306172	0.998131	-0.00793076	0.238089	0.0914192	-0.253571	1.3299	0.631184	3	0.6976	4.14e-17	153.77	116.43	60.79	-0.73653	201370000
Psat3g163120.1	S166	Oleosin	LADVAS(1)YVGQK	1	-2.61466	-1.42725	-1.42208	-2.79569	-2.33847	-1.93192	-0.781271	-0.897484	-1.43912	-3.48459	-0.618164	0.165858	0.631184	2	0.999865	0.000227405	113.77	82.336	111.94	-0.81969	56434000
Psat6g109680.1	S241	Oxidoreductase activity + acting on hydrogen as donor + iron-sulfur protein as acceptor	IIRENS(1)VDSLQK	1	0.331354	-0.149273	0.85761	0.680323	-0.0661974	-0.298503	0.112801	0.680731	0.0173969	-0.237474	0.587233	1.05303	0.631188	2	0.999786	0.023778	124.42	59.237	124.42	-0.0072225	242090000
Psat4g078280.2	S120	Tetraspanin family	AANRPADYDS(1)DEEFINPR	1	1.03764	0.91984	2.04076	1.69794	1.5701	1.68544	1.54576	1.33561	1.46855	0.265835	1.0483	1.93964	0.631503	2	1	5.81e-55	276.4	248.19	250.22	-0.92906	880940000
Psat5g078160.1	S382	Domain of unknown function (DUF3449)	QALTY(0.001)EEIEAEREEEET(0.528)QEDS(0.528)ES(0.942)EDDEQQIY(0.001)NPLK	2	0.848875	0.0868492	-2.56776	-2.04613	0.839311	-2.60023	-2.41561	-2.61476	-2.5165	0.761183	-0.914354	0.177506	0.631972	3	0.942286	1.51e-06	72.299	64.404	67.279	0.49353	93283000
Psat3g161440.1	S139	MSP (Major sperm protein) domain	EGS(0.999)DEDS(0.001)SPDSVSENGHSNVTEFTAASR	1;2	2.37628	1.32993	2.02581	-0.312492	1.88068	2.19888	2.10256	1.2523	1.89625	1.86581	-4.01409	2.43309	0.632185	3	0.998695	1.5e-30	124.27	109.96	62.302	-2.5866	732990000
Psat5g225680.1	S320	BZIP transcription factor; ABA-RESPONSIVE ELEMENT BINDING PROTEIN 3, AREB3, DPBF3	RVS(0.676)S(0.324)ASF	1	-1.30595	-3.70259	-2.6943	-2.88593	-2.67205	-2.39227	-3.12538	-1.44619	-2.65949	-3.06261	-2.59876	-3.3563	0.632255	2	0.675957	0.012377	62.546	53.533	62.546	-0.32892	13081000
Psat3g071800.2	S587	Ankyrin repeats (3 copies)	NVEPIS(0.885)PMS(0.068)S(0.047)R	1	-3.51269	-1.55859	-2.96682	-2.85252	-2.53579	-2.01795	-2.7739	-1.07689	-1.42849	-1.77833	-3.89105	-3.11761	0.633051	2	0.885212	0.0104868	76.522	42.562	76.522	0.29453	22905000
Psat6g027440.2	S450	ATPDS5C, DEMETHYLATION REGULATOR 1, DEMR1, PDS5C	VGDIESDAIIS(0.159)HS(0.901)PS(0.569)ES(0.371)NHDENR	2	1.09268	1.20069	1.33336	1.3187	1.49927	-2.08901	1.39375	1.4451	-3.3616	1.13297	1.27939	1.27441	0.633604	3	0.900843	4.04e-11	114.06	101.27	65.244	0.34868	399280000
Psat4g078520.1	S24	Protein tyrosine kinase	TAHLHSPEDPPTDLPDS(1)NKPDPGDDGGDGDQESQVPAFK	1	1.38624	0.411716	-2.54631	-2.22217	2.38014	2.05472	-3.33356	1.50144	2.65972	1.73705	-3.31202	2.30089	0.633992	4	0.99999	4.06e-43	144.55	129.83	144.55	0.78744	407110000
Psat1g064160.1	S2061	Cell morphogenesis central region	FLAPQT(0.117)S(0.883)FK	1	0.176912	-3.58137	-0.166295	-3.49514	-0.41137	-2.60883	-0.0820312	0.255104	-2.13581	-2.28803	0.75935	0.374467	0.63648	2	0.882951	4.83e-06	127.42	93.627	97.456	1.5763	121160000
Psat2g000840.1	S776	Cytoskeletal-regulatory complex EF hand	ALDIES(1)PK	1	-0.492382	-0.388561	-1.38257	-0.9625	-1.63207	-1.74213	-0.593794	-1.14366	-2.19243	-1.54395	-0.127153	-0.433715	0.636505	2	1	0.00166582	109.42	73.539	62.823	-0.14608	101950000
Psat6g200200.2	S258	RNA recognition motif. (a.k.a. RRM + RBD + or RNP domain)	GHGS(1)DLS(1)PEEGERIDPK	1;2	2.04701	1.65217	2.54026	2.20731	1.33414	2.03005	2.45635	1.40524	1.52591	1.93564	2.52555	1.51293	0.636707	2	1	2.11e-09	216.26	190.94	129.05	0.24709	1158100000
Psat4g159640.1	S378	Formin Homology 2 Domain	IFAGECQS(0.986)PS(0.066)LS(0.947)PLNLS(0.812)PT(0.188)K	3	-0.984465	-1.3938	-2.6178	-2.25447	-4.48599	-0.623013	-2.64023	-2.39501	-2.52545	-0.643017	-2.35469	-2.1949	0.637312	2	0.947046	6.23e-05	87.326	70.832	55.206	-1.2228	26695000
Psat7g119120.1	S308	Formin Homology 2 Domain	S(1)FNVFHFDK	1	-1.42431	-0.929937	-2.13315	-2.19457	-1.87338	-2.1706	-2.75132	-1.37864	-2.23921	-1.63576	-1.29793	-2.13678	0.637668	2	1	0.00320986	78.548	55.404	67.385	1.6198	44200000
Psat5g017960.1	S624	Symplekin tight junction protein C terminal	NSESPPVLGS(0.862)DRVS(0.138)PK	1	-0.016777	-1.70907	-2.46936	-2.06806	-3.16711	-1.97752	-1.57276	-1.03118	-1.73114	-2.44349	-1.06029	-4.05491	0.638306	3	0.86165	0.00131517	106.39	77.608	106.39	1.4132	46260000
Psat7g079480.1	S190	Protein kinase domain	SAVLS(1)PNSSSGEVQIR	1	-0.46026	-0.54586	-0.402354	-0.143612	-0.443843	0.262969	-0.31349	-0.307102	-0.192669	-0.562164	0.366861	-0.420426	0.639051	2	0.999989	0.000607556	130.29	106.1	130.29	0.035365	158700000
Psat7g264360.3	S160	Ubiquitin-specific protease family C19 protein	QNS(0.999)GPIPPVLPT(0.001)TGLIT(0.096)S(0.892)GPLNS(0.006)S(0.006)GAPR	2	-4.12355	-0.292053	-1.02245	-2.57352	-0.297997	0.066329	-1.03999	-3.19671	-1.79276	-1.06869	-1.92592	-2.13769	0.639259	3	0.892155	3.49e-12	107.04	95.628	77.026	2.1128	141310000
Psat2g015760.2	S239	Unknown gene	ESLQPSSNVHDS(0.019)ENS(0.828)ANEQDRVEES(0.153)K	1	0.175903	-0.0413895	0.116694	-2.96079	-3.43845	-2.68807	-0.53043	-0.295574	-0.264606	-0.0555573	-0.426186	-3.46883	0.639576	3	0.827759	0.00352401	57.825	34.602	57.825	-0.59243	95070000
Psat6g001400.1	S14	Expansin signature	DHPT(0.993)PS(0.993)HS(0.993)VS(0.993)AAIPS(0.013)T(0.013)LHHLK	2;3;4	-0.10918	0.789331	-0.300111	1.10201	-0.380441	-1.91875	0.836294	0.344608	-4.26767	-0.260706	1.3315	0.255557	0.639753	3	0.993477	1.98e-05	88.168	76.381	40.756	0.37612	378110000
Psat5g279080.3	S648	AAA domain	SLS(1)ISALGK	1	1.19553	1.2177	0.0579405	0.312958	-0.154489	0.449779	0.499754	0.741461	-0.0638847	0.634916	1.61649	0.789979	0.640483	2	0.999929	0.000248136	106.62	65.895	104.22	-0.52878	276110000
Psat5g163240.2	S809	Encodes VCS (VARICOSE). Involved in mRNA decapping; ABA-unresponsive SnRK2 protein kinases regulate mRNA decay under osmotic stress in plants	VSDSSTSAVVPPS(0.856)PS(0.105)S(0.019)NT(0.019)K	1	-0.87924	-1.76067	-0.274402	-0.188984	-0.964128	-1.04376	-0.524387	-0.743708	-0.867989	-1.20548	-0.0896873	-3.00004	0.641239	2	0.856252	5.23e-07	111.33	53.977	83.106	0.58055	120660000
Psat3g089480.2	S679	Not1 N-terminal domain + CCR4-Not complex component	SAYVADS(1)PVGASASLPEAAQISR	1	-0.984358	-3.2275	-0.239703	-0.834343	0.0991259	-0.223781	-1.14735	-3.49707	-1.08044	-4.04232	-3.61155	-0.126863	0.642227	2	0.999621	1.19e-14	120.75	98.874	114.72	0.8574	117990000
Psat1g117720.2	S53	Maintenance of mitochondrial morphology protein 1	IGS(0.986)S(0.014)NS(0.001)LQFDDSQHSFKK	1	-2.84882	-0.117619	0.494817	0.282349	-0.499719	-0.125424	-0.139654	-3.22142	-0.25485	-0.478992	0.0995693	0.0672426	0.642803	3	0.985539	3.6e-07	123.36	78.795	105.38	-1.1629	237980000
Psat7g203480.1	S117	Replication factor RFC1 C terminal domain	GIPQKPVDLDGS(1)GEDDEK	1	2.34165	2.56075	2.32675	2.05198	2.46727	2.63025	2.22552	2.48531	2.64998	2.12173	2.39636	2.22472	0.64326	3	1	2.24e-24	238.8	207.19	42.322	0.64692	1219100000
Psat7g222360.3	S563	Unknown gene	CS(0.875)PPY(0.125)GEDIDDEFQR	1	-0.030611	-1.60303	-2.67996	-3.55138	-0.205348	-0.256379	-2.6224	-1.15109	-1.25135	-0.749483	-0.987595	-3.89638	0.643991	2	0.875041	1.55e-05	87.117	76.128	73.848	-2.2993	65936000
Psat5g009840.1	S1094	The Arabidopsis EH proteins (AtEH1/Pan1 and AtEH2/Pan1) are components of the endocytic TPLATE complex (TPC) which is essential for endocytosis	FDSSFSMHES(0.017)GNS(0.982)PQAER	1	-1.03678	-3.18024	-0.586379	-4.04435	-3.83681	-2.60306	-0.479795	-0.949186	-1.44733	-2.59929	-0.651007	-0.401317	0.644037	2	0.981787	0.000172921	84.762	61.2	75.743	-1.3666	118090000
Psat1g168080.1	S507	SIT4 phosphatase-associated protein	NRDS(1)DEDDFQDRDYDVAALANNLSQAFR	1	1.62995	0.59269	1.66788	1.31406	1.66732	3.51677	1.44222	0.24432	1.57485	2.43125	0.819296	-1.3633	0.644308	3	1	2.57e-79	282.57	262.68	266.03	-0.70264	938650000
Psat5g091840.1	S327	Coilin N-terminus	NDIVADVHQQS(1)DEES(1)EAEDDMVPVEIKPGHIR	2	3.94931	3.63288	2.3737	2.74422	3.29542	3.27667	2.91318	3.01474	3.16553	3.96712	3.48156	3.1334	0.645199	3	1	6.92e-22	129.47	124.66	51.236	-0.60502	2289300000
Psat5g091840.1	S331	Coilin N-terminus	NDIVADVHQQS(1)DEES(1)EAEDDMVPVEIKPGHIR	2	3.94931	3.63288	2.3737	2.74422	3.29542	3.27667	2.91318	3.01474	3.16553	3.96712	3.48156	3.1334	0.645199	3	1	6.92e-22	129.47	124.66	51.236	-0.60502	2289300000
Psat7g059440.1	S475	Plant specific eukaryotic initiation factor 4B	TAGFPDRPLS(1)R	1	4.31659	4.83262	4.00132	4.04154	3.73077	4.31507	4.42038	3.90898	4.58844	4.26785	4.54468	3.82249	0.645849	2	1	1.1e-05	158.4	128.86	155.86	-0.28986	3522900000
Psat2g167440.1	S46	Remorin + C-terminal region	VFLQPT(0.119)T(0.119)S(0.154)S(0.609)GGRK		-1.82117	-2.16518	-3.21898	-2.09299	-2.15206	-2.91367	-2.0376	-0.634258	-2.02147	-2.50566	-0.377649	-2.14479	0.646541	3	0.609094	0.0169214	64.55	37.436	45.614	-0.12064	36588000
Psat6g138000.2	S528	Oxidoreductase activity + acting on peroxide as acceptor	EVIS(1)PQNNIALPR	1	-1.25689	-3.32184	-0.993464	-0.955732	-0.65713	-2.82636	-0.462151	-0.387997	-0.458498	-1.10901	-3.31138	-2.65237	0.64799	2	1	0.000745844	120.57	92.831	80.688	0.61346	89070000
Psat7g006200.2	S256	RNA polymerase II transcription elongation factor	DNVGFDMNVPITDDEIADVDDS(1)GDEVDKGPNAAEALR	1	1.18947	0.805647	-0.901219	-2.54623	1.34793	0.697524	-3.14314	-3.05866	0.0713711	-3.6686	-3.00073	-0.304215	0.648155	3	0.999932	6e-11	88.933	77.997	88.933	-0.50348	154260000
Psat0ss3962g0320.1	S67	Triose-phosphate Transporter family	SWSLS(0.004)PS(0.585)S(0.205)S(0.205)FK	1	-2.97055	-2.12716	-3.17464	-1.76742	-3.24984	-2.30742	-1.70634	-1.81141	-3.0332	-4.8338	-1.25223	-2.66998	0.64818	2	0.585254	0.00416833	80.245	27.455	80.245	0.10388	25492000
Psat5g078120.1	S182	Cellular nucleobase + nucleoside + nucleotide and nucleic acid metabolic process	KTDELRS(1)PEQDIQLEK	1	0.996708	1.08751	0.912641	0.786757	0.488254	0.984012	0.672419	1.32971	1.01274	0.844175	1.36126	0.955453	0.648464	3	0.999969	0.00157567	159.74	116.45	159.74	3.2251	348020000
Psat6g194080.1	S796	Transcription factor regulating root and shoot growth via Pin3	SVS(0.999)PFS(0.001)R	1	-2.0749	-1.4402	-3.17891	-3.07929	-3.78185	-3.36318	-2.68681	-1.82667	-2.83492	-2.49524	-2.98147	-1.6961	0.650634	2	0.999098	0.0113651	66.27	23.27	66.27	1.0548	13606000
Psat0ss2830g0120.3	S43	Protein phosphatase inhibitor 2 (IPP-2)	TPYHPMVDDDCSLS(1)PVR	1;2	2.29575	3.07998	2.37702	2.54533	2.50236	2.46024	2.43042	2.39127	2.26145	1.99997	2.96697	2.22422	0.650773	3	0.999996	1.1e-07	207.43	186.3	207.43	-0.81944	1568200000
Psat4g160000.1	S188	BAH domain	KLDHFVCAECS(1)S(1)DDDIK	1;2	1.25933	1.61341	0.890924	1.14862	1.26005	1.25305	0.729767	0.899544	1.60847	0.981489	1.63421	-1.95357	0.651191	2	1	0.000117465	144.5	118.91	60.628	-0.43525	458370000
Psat2g073000.1	T197	Protein kinase domain	SFSNEHNANLT(1)NR	1	1.19542	1.39064	0.40939	0.70676	-0.428227	0.0154676	0.990746	1.53482	0.501513	0.598963	0.962734	0.956531	0.651391	2	1	0.00350771	161.84	137.43	161.84	0.67385	715670000
Psat6g207640.1	S1330	TPL-binding domain in jasmonate signalling	S(0.14)GS(0.86)PGLDQNPVLDSCVVDHVLSFK	1	-2.85912	-3.49786	-2.41572	-1.76555	-1.35598	-3.31713	-3.61626	-3.6023	-3.44327	-2.74057	-3.34162	-3.0602	0.65216	3	0.859779	3.42e-06	84.702	75.559	84.702	-2.1933	26709000
Psat6g001400.1	S16	Expansin signature	DHPT(0.993)PS(0.993)HS(0.993)VS(0.993)AAIPS(0.013)T(0.013)LHHLK	2;3;4	-2.19538	-0.623503	-3.65352	-0.00415993	-0.380441	-1.91875	-0.343937	-1.01988	-2.33407	-1.32587	-0.234112	-2.54058	0.652552	3	0.993477	0.00155429	57.922	39.626	40.756	0.37612	255210000
Psat4g145160.1	T153	Plant family of unknown function (DUF810)	S(0.471)ES(0.471)LDS(0.471)AQERELT(0.588)VDDIEDFDDDDDISTVEGLR	2	0.440527	-4.10553	-0.556476	-0.663631	-2.3545	-2.72352	-0.485123	-1.09312	-1.02464	-0.00963783	-0.997169	-1.0695	0.653444	3	0.588082	1.18e-13	104.66	95.118	94.155	0.09409	87780000
Psat6g115600.1	S1868	Virilizer + N-terminal	NS(0.997)PQHGGIAT(0.002)GS(0.001)QGQYDPR	1	-0.825878	-3.57038	-1.91629	-2.48266	-2.59492	-2.30538	-1.14366	-0.0841713	-0.689125	-1.25238	-3.17691	-1.10165	0.65395	2	0.997216	0.0212292	47.754	28.922	47.754	-1.321	44223000
Psat6g006520.1	S35	GYF domain	DVQGSDNPIPLS(1)PQWLLPKPGESK	1	-3.75145	-0.298056	-0.36877	0.160091	0.623036	0.0365438	-0.674479	-1.22999	-1.14096	-0.264141	-0.860806	-1.1701	0.654709	3	0.999986	6.56e-19	172.83	156.03	158.12	0.11646	161300000
Psat3g153080.1	S1332	MIF4G domain	GS(0.227)S(0.227)ILS(0.545)PPNAQMGGLPTQVR	1	-2.81471	-4.28557	-0.2284	0.260283	-1.18552	-1.82555	-1.76994	-3.26348	-2.99844	-2.89995	-3.47275	-1.39652	0.655639	2	0.545265	0.00298843	64.2	34.141	64.2	-0.26729	84893000
Psat2g177640.3	S1651	Agenet domain	DLVNS(1)DIVR	1	-1.19713	-0.786963	-1.73718	-2.52638	-1.99655	-1.07186	-3.476	-0.645416	-2.27141	-1.34667	-0.663769	-0.340077	0.656101	2	1	8.18e-06	125.75	33.88	81.017	0.19589	53904000
Psat5g120520.1	S975	Nuclear condensing complex subunits + C-term domain	VRIEKDS(1)S(1)DS(1)EDDEEVLPASVVPTTINTVIGR	3	-0.159718	-1.11675	-3.25021	-3.17127	1.48759	-0.141803	-1.5748	-4.23932	-3.17422	-0.989775	-2.69448	-2.11028	0.656256	3	0.999964	1.48e-05	64.686	58.483	64.686	0.75618	162410000
Psat3g094760.2	S404	BAR domain	LPT(0.034)PQPS(0.466)S(0.515)PKAS(0.986)PGAS(0.999)PPPVS(0.526)S(0.475)PR	1;4	1.05879	0.169128	0.0380373	-0.138292	0.365197	0.311519	-0.611856	-0.255362	-0.379349	0.754345	-0.160877	0.655047	0.65691	3	0.515222	6.67e-05	105.46	81.885	55.765	-1.875	197770000
Psat6g182800.1	S197	Protein of unknown function + DUF573	NLMLEES(1)PKK	1	0.07621	0.767645	-2.15898	-0.493008	-0.300212	-0.111667	0.0217152	0.616976	-5.72205e-05	-0.481524	0.0358791	-0.208667	0.657031	2	1	1.49e-06	124.12	95.95	72.652	0.11674	150320000
Psat5g008640.4	S310	Sugar (and other) transporter	S(1)ALFPT(0.322)FGS(0.768)MFS(0.687)T(0.224)AEPHIK	1;2;3	-2.24783	-1.83055	0.499181	-0.15683	-0.768889	-0.656081	-0.371681	-3.01112	-1.98862	-1.56927	-0.460136	-2.78893	0.657955	2	0.999968	0.000904839	75.55	56.258	64.723	-3.6918	211110000
Psat5g012520.1	S14	Proteasome regulatory subunit C-terminal	DRS(0.54)S(0.465)PS(0.978)NS(0.911)VS(0.106)PPIPSTLQHLK	2;3	2.82974	2.57289	1.86779	-2.26409	2.71727	1.98698	1.99465	1.82848	1.84851	1.94037	1.86116	2.07457	0.658237	3	0.978394	3.43e-11	125.83	116.9	80.733	-1.5421	881260000
Psat4g054040.1	T957	E1-E2 ATPase	GLDIDTIQQAYT(1)V	1	1.98879	0.788754	0.296418	0.296989	1.76187	1.71953	0.923164	0.625664	0.163197	2.29697	1.18327	1.56011	0.658422	2	1	2.32e-46	286.65	273.3	286.65	1.0545	506780000
Psat6g123240.1	S481	Non-SMC mitotic condensation complex subunit 1	GSDNENSNVDS(1)DVDDLNFEAVEK	1;2	-4.27298	0.675709	-2.46144	-1.73128	1.34585	0.000544548	-3.18292	-1.38792	-1.05587	-0.360052	-2.75604	-1.09775	0.659419	2	0.999902	1.42e-14	119.01	97.411	119.01	-1.9032	112070000
Psat7g208360.1	S67	Rab-GTPase-TBC domain	S(0.002)FS(0.998)QNDAGTSNHPSGAVEEEVQSTSKPVSVANVSK	1	1.36192	0.292809	1.22746	-2.50238	0.410317	0.929372	-2.19942	1.52457	0.477148	1.19434	1.16806	0.915469	0.659679	4	0.998443	5.7e-15	106.44	96.483	106.44	0.1439	426760000
Psat1g020440.2	S62	Unknown gene	NQDEDHNQFNEGS(1)DEVEEIEPSAVGVK	1	1.06633	-0.266481	0.554421	0.253843	1.29881	1.0265	-3.05533	0.232876	0.79561	0.783571	0.235893	0.829667	0.65992	3	1	1.38e-12	113.65	107	113.65	0.28854	286370000
Psat7g070000.1	S165	B3 DNA binding domain	T(0.002)PNGVDEGVS(0.987)PVQS(0.011)FHLNSNR	1	-1.06828	-0.204414	-3.17441	-2.56155	-1.4502	-1.13954	-0.947495	-1.42758	-1.80694	-1.94454	-1.60691	-1.22496	0.659947	3	0.987147	0.00187567	53.779	38.689	51.966	1.583	49495000
Psat5g204360.1	S160	RNA recognition motif. (a.k.a. RRM + RBD + or RNP domain)	VDHS(1)PRS(1)PS(1)PKPEPAVQR	2;3	1.4182	0.994663	0.716029	0.417356	0.483642	0.961389	0.907764	2.23366	1.06557	1.16243	1.21937	1.34009	0.660164	3	1	0.000323471	84.573	72.72	77.847	-0.25699	361060000
Psat2g173840.1	S194	Endonuclease/Exonuclease/phosphatase family	S(0.027)HS(0.973)APPS(1)PVLR	2	-1.29912	-0.955563	-0.88285	-0.475578	-2.42192	-2.06695	-0.304047	-0.580509	-0.893261	-0.929417	-0.942509	-3.09168	0.660608	2	1	0.00236519	86.467	70.586	86.467	-0.41968	89377000
Psat7g223040.2	Y199	Protein kinase domain	IIDFGLARPTMENDFMT(1)EY(0.998)VVT(0.002)R	2	-0.708527	-2.70567	-0.0177469	-0.378531	0.527572	-0.825822	-0.554749	-1.00319	-0.423489	-0.330339	-0.58057	-0.781692	0.662013	3	0.997857	8.9e-16	127.63	90.189	127.63	1.0431	151280000
Psat6g181480.1	S414	Phosphoenolpyruvate carboxylase	SSENSNASSASIPS(0.063)S(0.849)PS(0.084)FIS(0.003)S(0.001)QPLSQR	1;2	1.33504	-3.77019	0.646081	1.29731	2.01184	-3.68399	0.824848	0.0631104	-3.69825	0.332895	-5.02039	1.584	0.662197	3	0.848745	7.06e-27	180.37	154.44	91.779	-0.906	491860000
Psat5g161200.1	S59	Zinc finger C2H2 type domain profile.	ILPLSQPS(0.166)S(0.739)PS(0.095)HPK	1	-1.19246	-1.89631	-2.99384	-3.00344	-1.05317	-1.18982	-3.00833	-1.23583	-0.845728	-1.16093	-3.89635	-3.15105	0.662893	2	0.739006	0.00490837	112.42	56.3	86.803	1.5614	39584000
Psat6g049280.3	S572	Protein kinase domain	KGLENNFS(1)IR	1	2.80573	2.90472	2.7713	2.53188	1.81899	2.29762	2.58186	3.31646	2.5211	2.16885	3.15263	3.38764	0.663184	2	1	6.85e-15	175.49	132.77	71.085	-0.62333	1308600000
Psat7g072360.2	S1137	Unknown gene	S(1)FNLRPTVTGK	1	-0.0519943	0.276783	-0.126971	-0.402712	-0.556911	-0.471406	-0.0706978	0.592943	-2.16378	-0.789167	1.00863	-0.337224	0.663283	2	0.999999	0.000555798	105.03	74.693	105.03	1.9372	158490000
Psat0s4348g0040.4	S390	Domain of unknown function (DUF3337)	GNS(1)FLAGNLS(0.969)FS(0.031)R	2	-0.607853	-0.610561	-0.78033	-0.886122	-0.353808	-1.06331	-1.8792	-0.661247	-1.15336	-0.807169	-0.62466	-0.854285	0.663735	2	0.969366	0.00526261	146.37	132.36	111.78	-0.44539	110950000
Psat2g162440.5	S199	Vacuolar amino acid transporter YPQ1	S(0.001)GPS(0.001)AT(0.008)GLS(0.698)EDS(0.643)S(0.643)DDES(0.005)HSPPTTQPRPIPR	2;3;4	-0.696548	2.009	-2.32385	0.279331	-2.0809	-0.985902	-3.27928	0.720921	-0.613216	-1.64052	-2.62871	2.26817	0.663759	3	0.697514	1.07e-12	110.09	95.718	100.23	-0.73129	345670000
Psat3g071800.2	S530	Ankyrin repeats (3 copies)	YADPTLNST(0.001)VFS(0.871)PT(0.128)HK	1	-1.30756	-0.844883	-1.70402	-1.07703	-2.89937	-1.14625	-1.12866	-0.768795	-1.37562	-1.50375	-0.507584	-0.870313	0.665189	3	0.870713	0.00014089	103.73	79.447	89.668	2.1085	149030000
Psat4g052360.1	T283	Protein of unknown function (DUF4005)	KLS(0.424)T(0.576)ANFDQAPAQANPEFEKPK	1	-0.76853	-1.20885	-2.68883	-3.32026	-3.21837	-0.434476	-1.08352	-0.126125	-2.67287	-2.27743	0.0482349	-0.171485	0.665847	3	0.575511	1.94e-05	79.341	60.018	66.545	-0.20911	55083000
Psat2g039920.1	S53	Nucleic acid binding protein NABP	GLY(0.002)GGS(0.991)PVS(0.006)Y(0.001)R	1	-1.61874	-3.32737	-1.16666	-0.917389	-2.55414	-3.87341	-1.6943	-1.49533	-2.01501	-2.50899	-2.99292	-1.06775	0.669104	2	0.990864	0.0110775	67.519	53.93	55.314	-0.53109	51390000
Psat5g203520.1	S24	TPL-binding domain in jasmonate signalling	S(0.029)S(0.029)S(0.942)LVGGEIR	1	-1.54104	-1.32776	-1.3592	-1.67377	-2.74177	-1.91523	-1.97404	-0.996702	-2.95274	-2.40281	-1.66441	-0.495143	0.669408	2	0.941638	0.0102833	70.488	45.015	70.488	0.37805	52689000
Psat7g064640.1	S620	Translocase of chloroplast 159/132 + membrane anchor domain	SIRPNLFAPS(0.217)MS(0.783)R	1	0.185848	1.06066	-1.43191	-1.48675	-2.22981	-1.24925	-1.1789	-0.480282	-1.19682	-3.16751	0.0918369	1.02435	0.669699	3	0.782609	0.00692945	64.275	53.016	64.275	0.50335	103710000
Psat6g019200.1	S30	3'-5' exonuclease	HSSS(0.001)PT(0.002)PPPS(0.025)Y(0.001)IT(0.15)HLPIAPS(0.641)S(0.172)PS(0.009)R	1;2	1.07719	0.34071	-2.75591	2.60196	0.674699	-0.0740213	-2.60724	-0.617758	1.02492	-2.62247	0.671911	-2.35308	0.669949	3	0.640635	3.28e-25	216.67	192.03	79.382	-0.16757	270850000
Psat7g223040.2	T197	Protein kinase domain	IIDFGLARPTMENDFMT(1)EY(0.998)VVT(0.002)R	2	-0.708527	-2.64049	-0.0177469	-0.378531	0.527572	-0.825822	-0.554749	-1.00319	-0.423489	-0.330339	-0.58057	-0.781692	0.670412	3	0.999902	8.9e-16	127.63	90.189	127.63	1.0431	151280000
Psat7g142320.1	S11	Mitochondrial fission ELM1	MRPIQLPEPPS(0.865)PT(0.135)AHR	1	-1.03372	-0.740423	-3.22543	-1.24994	-1.46266	-3.27563	-3.06184	-0.861628	-3.04924	-0.867485	-0.711552	-1.40087	0.670474	3	0.865175	0.00174746	72.421	57.651	53.403	-1.7625	60850000
Psat5g117040.2	S305	Serine aminopeptidase + S33	S(1)VDVQFERPR	1	-0.428144	0.0860023	-1.30706	-0.563742	-1.08158	-0.489305	0.0967064	0.437168	-0.132301	0.0327625	-0.0268726	-0.788569	0.670515	2	1	0.00948682	71.555	49.323	71.555	0.45755	133650000
Psat5g049360.1	S172	Tetratricopeptide repeat	GRVDSALADLTESVILS(1)PK	1	-0.691933	-2.46413	-2.54131	-2.46632	0.517434	-0.770925	-2.74124	-3.21206	-2.94683	-0.442663	-3.37469	-2.97521	0.671134	2	0.999992	5.4e-29	256.67	221.9	99.86	1.3513	378450000
Psat2g130080.1	T15	C-5 cytosine-specific DNA methylase	RAQPAT(1)PEQDELEDNVLSSEDNEIVSLLPSER	1;2;3	2.4312	1.45772	-2.78528	-2.76656	3.27183	2.66781	-2.59426	-0.230282	-0.463839	1.75934	-1.06896	-3.42065	0.671581	3	1	6.88e-38	143.36	132.73	142.18	0.45237	766260000
Psat1g206440.1	S781	Unknown gene	TSIDDSSVNVNNNNLPS(0.051)S(0.949)PKK	1	0.623919	0.352098	0.26135	0.198284	-0.244391	0.836156	0.0340538	-0.0817585	0.30055	0.134331	0.693644	-0.0388041	0.671651	2	0.949155	3.77e-12	143.9	125.34	89.011	-0.54529	455100000
[truncated: 504 more rows]

## Sheet: Table S3 AZD dependent P-sites
Protein	Phosphorylated Residue	ANOVA p value	post hoc significant difference pairings	Post Hoc p value (log10)			Protein Annotation	Nearest Arabidopsis Homologue	Arabidopsis name	Arabidopsis Annotation	Phosphopeptide (modifciation probabilities)	Number of Phospho (STY)	Noramlized Intensity (log10)												Charge	Localization prob	PEP	Score	Delta score	Score for localization	Mass error [ppm]	Intensity
[truncated: 89 more rows]

[truncated: 3 more sheets: Table S4 GO ANALYSIS, Table S5 RNAseq DEG list, Table S6 RNAseq SSP]
